# Supplementary material for: Genome-wide association mapping of quantitative traits in a breeding population of sugarcane
Source: BMC Plant Biol. 2016 Jun 24;16:142. doi: 10.1186/s12870-016-0829-x (PMC4921039; doi:10.1186/s12870-016-0829-x)
Supplement: Additional file 2: Table S2. — Dataset of BLUE values obtained for each genotype from model adjusted as described in Methods Section. CY = Cane Yield; SC = Sugar Content. Table S3. Marker dataset for each genotype. (XLSX 520 kb) [file 12870_2016_829_MOESM2_ESM.xlsx]

## Sheet: TS2
id	CY_2009	CY_2010	CY_2011	SC_2009	SC_2010	SC_2011
Genotype_1	177.98	314.88	460.15	10.1515	11.2996	11.8883
Genotype_2	207.61	407.42	485.73	9.2562	10.9855	11.2654
Genotype_3	210.15	399.23	455.61	9.4629	12.1038	11.6153
Genotype_4	224.27	333.85	356.63	7.5946	10.4431	10.1959
Genotype_5	191.89	298.53	356.07	9.6053	10.8593	10.7221
Genotype_6	229.13	392.72	427.93	7.6894	10.0782	10.4306
Genotype_7	169.82	299.35	377.21	8.7913	10.6556	10.51
Genotype_8	217.55	360.31	381.99	8.8205	9.8433	10.8402
Genotype_9	238.43	374.68	398.9	8.3493	9.1207	9.6435
Genotype_10	273.28	416.45	503.98	8.1615	9.1797	9.2999
Genotype_11	183.89	381.5	389.18	9.4097	11.492	11.9314
Genotype_12	188.97	371.91	415.12	8.036	10.184	10.0081
Genotype_13	239.35	360.87	406.02	9.0279	10.6797	11.0298
Genotype_14	248.71	392.92	455.91	8.3346	10.8916	10.047
Genotype_15	180.67	368.85	418.82	9.1505	10.432	11.5384
Genotype_16	221.91	351.53	422.08	8.7116	11.5563	11.7155
Genotype_17	213.93	385.37	443.5	8.3425	10.976	10.9769
Genotype_18	241.45	380.06	421.17	9.9456	10.2116	11.0955
Genotype_19	173.78	308.34	398.53	9.4333	11.6494	11.9732
Genotype_20	144.06	286.52	334.15	8.7258	11.3947	11.3747
Genotype_21	224.67	309.77	310.22	9.1514	10.5927	10.1503
Genotype_22	249.97	407.11	503.59	9.2484	10.0403	10.9209
Genotype_23	238.99	385.03	416.4	8.3936	10.7219	11.6477
Genotype_24	243.99	443.31	464.26	9.5262	10.9237	11.1807
Genotype_25	134.59	257.91	283.23	10.7939	10.3322	11.1938
Genotype_26	228.35	375.37	444.53	9.2902	11.0545	11.6622
Genotype_27	262.48	403.87	418.79	8.9728	10.6578	10.8151
Genotype_28	256.49	386.5	471.37	10.1961	11.0561	11.1933
Genotype_29	171.95	268.42	278.62	10.2111	10.7035	10.8519
Genotype_30	132.86	225	288.41	8.7624	10.9224	10.6362
Genotype_31	208.89	291.53	336.62	8.9156	10.4728	11.2977
Genotype_32	221.85	345.36	367.45	9.2157	11.3384	11.1955
Genotype_33	135.55	290.61	375.37	8.7213	10.9535	10.8308
Genotype_34	169.38	287.57	393.31	10.3968	11.2039	11.7639
Genotype_35	231	293.08	310.8	9.7654	11.0841	11.6486
Genotype_36	212.32	327.81	381.82	9.2795	10.7766	11.0786
Genotype_37	314.84	388.24	445.55	8.1899	9.2766	9.6017
Genotype_38	181.53	375.73	422.88	8.463	10.2712	10.1686
Genotype_39	214.46	348.89	365.32	9.9765	9.9667	10.8282
Genotype_40	228.08	322.97	393.58	10.1244	11.2199	11.299
Genotype_41	228.21	344.88	443.68	10.9095	11.5038	12.225
Genotype_42	157.39	244.64	324.08	9.7722	10.8873	11.5841
Genotype_43	214.79	359.45	423.21	9.4326	10.4899	9.9615
Genotype_44	241.67	386.89	446.49	8.2644	9.7836	10.6949
Genotype_45	234.56	382.58	430.65	10.3106	11.6641	11.3039
Genotype_46	204.53	373.42	372.07	8.8312	10.4981	10.5191
Genotype_47	242.32	378.49	493.48	9.8427	10.608	11.2775
Genotype_48	249.87	394.9	408.49	9.4216	10.8169	11.5393
Genotype_49	225.13	395.96	380.55	9.4222	10.6526	11.7092
Genotype_50	304.16	407.48	482.31	8.3281	10.1203	10.7006
Genotype_51	312.47	384.12	431.42	9.7791	10.5553	11.2736
Genotype_52	293.73	358.1	426.3	9.1657	10.7709	11.1653
Genotype_53	273.18	314.84	378.32	9.3855	10.578	10.789
Genotype_54	206.13	299.7	314.86	9.2153	9.9401	10.2987
Genotype_55	234.31	351.62	421.93	8.7951	9.867	9.5837
Genotype_56	257.4	344.04	436.76	9.8087	10.3385	10.5161
Genotype_57	242.93	429.73	420.72	9.0382	10.6614	10.9265
Genotype_58	217.08	371.51	372.11	9.7707	10.8844	11.325
Genotype_59	208.66	371.6	422.05	9.2052	10.8145	10.3249
Genotype_60	150.45	346.51	388.99	9.1229	10.6326	11.3375
Genotype_61	171.91	337.65	401.88	9.7544	10.9045	11.6027
Genotype_62	218.49	356.97	390.15	9.9859	11.2505	11.0401
Genotype_63	254.91	423.68	469.49	10.1305	10.6611	11.0047
Genotype_64	278.39	433.6	492.5	7.796	9.6906	9.6068
Genotype_65	240.87	348.49	389.16	10.708	10.8326	10.9553
Genotype_66	160.7	379.6	423.56	8.2033	10.4805	11.3289
Genotype_67	244.91	343.05	410.12	9.3056	9.9581	10.8219
Genotype_68	157.93	335.82	380.86	9.3554	9.9974	10.0838
Genotype_69	186.7	368.92	427.12	8.8291	9.9748	10.3978
Genotype_70	245.78	373.01	401.04	8.8861	10.1602	9.9061
Genotype_71	239.96	361	400.39	10.1459	11.147	10.9495
Genotype_72	280.16	338.24	395.07	9.1053	10.5422	10.9694
Genotype_73	314.67	388.76	424.05	9.2229	9.8414	10.3969
Genotype_74	310.44	364.82	429.33	9.6968	10.6466	10.3054
Genotype_75	264.99	362.75	362.89	9.3161	11.2324	11.3387
Genotype_76	197.95	282.3	362.47	8.2906	11.9368	12.059
Genotype_77	200.6	397.5	383.84	9.0537	11.4002	11.4629
Genotype_78	254.64	374.67	438.38	8.9237	10.7828	10.1025
Genotype_79	232.55	466.5	449.61	8.5449	10.6392	10.9723
Genotype_80	235.85	397.61	433.67	10.1207	11.0499	10.2056
Genotype_81	273.51	379.61	433.88	8.2312	9.4027	10.0296
Genotype_82	292.78	372.49	370.58	9.3179	10.894	10.734
Genotype_83	298.85	392.68	418.1	9.4552	9.3341	10.7088
Genotype_84	264.92	339.42	335.84	9.6167	10.6045	10.6216
Genotype_85	318.42	454.94	462.18	9.3349	10.3338	10.51
Genotype_86	274.24	360.54	460.07	8.7739	9.9106	10.1266
Genotype_87	280.78	415.86	455.37	9.4167	10.5009	11.2428
Genotype_88	314.54	431.59	482.32	9.5271	10.5632	10.9323

## Sheet: TS3
	Genotype_1	Genotype_2	Genotype_3	Genotype_4	Genotype_5	Genotype_6	Genotype_7	Genotype_8	Genotype_9	Genotype_10	Genotype_11	Genotype_12	Genotype_13	Genotype_14	Genotype_15	Genotype_16	Genotype_17	Genotype_18	Genotype_19	Genotype_20	Genotype_21	Genotype_22	Genotype_23	Genotype_24	Genotype_25	Genotype_26	Genotype_27	Genotype_28	Genotype_29	Genotype_30	Genotype_31	Genotype_32	Genotype_33	Genotype_34	Genotype_35	Genotype_36	Genotype_37	Genotype_38	Genotype_39	Genotype_40	Genotype_41	Genotype_42	Genotype_43	Genotype_44	Genotype_45	Genotype_46	Genotype_47	Genotype_48	Genotype_49
DArT_1	0	1	0	0	0	0	0	0	0	0	0	0	0	0	0	0	0	0	1	0	1	0	0	0	0	1	0	0	1	1	1	1	0	0	1	0	0	1	1	1	1	0	0	1	1	1	0	0	0
DArT_2	1	0	0	1	1	1	0	0	1	1	1	1	1	1	0	0	1	1	1	0	1	1	0	0	0	1	1	1	0	0	0	1	1	1	1	1	0	0	0	1	0	1	1	0	1	1	0	0	1
DArT_3	0	1	0	0	0	0	0	0	0	0	0	0	0	0	0	0	0	0	1	0	1	0	0	0	0	1	0	0	1	1	1	1	0	0	1	0	0	1	1	1	1	0	0	1	1	1	0	0	0
DArT_4	0	0	0	0	0	0	1	1	1	0	0	1	1	0	0	0	1	0	0	0	0	1	1	0	1	0	0	0	1	1	1	0	0	0	0	0	1	0	0	1	1	0	1	0	0	0	0	0	1
DArT_5	0	1	1	0	0	0	0	0	0	0	0	0	1	0	0	0	0	0	0	0	0	0	0	0	0	0	1	1	0	1	0	0	0	0	0	0	0	1	1	1	0	0	0	1	1	0	0	0	0
DArT_6	0	1	1	1	1	1	0	1	1	1	1	1	0	0	1	0	0	0	1	1	1	0	1	1	1	1	0	0	1	1	1	0	0	1	0	1	1	1	1	0	1	0	1	0	1	0	1	1	0
DArT_7	0	1	0	1	1	0	0	0	0	0	0	0	0	0	0	0	0	0	0	0	0	0	0	1	0	0	0	0	1	0	0	1	0	0	0	0	1	1	0	0	0	0	0	1	1	0	0	0	1
DArT_8	0	1	0	0	0	0	0	0	0	0	0	0	0	0	0	0	0	0	1	0	1	0	0	0	0	1	0	0	1	1	1	1	0	0	1	0	0	1	1	1	1	0	0	1	1	1	0	0	0
DArT_9	0	1	1	1	1	1	0	1	1	1	1	1	0	0	1	0	0	0	1	1	1	0	1	1	1	1	0	0	1	1	1	0	0	1	0	1	1	1	1	0	1	0	1	0	1	0	1	1	-
DArT_10	0	1	1	1	1	1	0	1	1	1	1	1	0	0	1	0	0	0	1	1	1	0	1	1	1	1	0	0	1	1	1	0	0	1	0	1	1	1	1	0	1	0	-	0	1	0	1	1	0
DArT_11	1	0	0	1	1	1	0	1	0	0	1	1	0	0	0	0	0	0	0	1	0	1	0	0	1	1	1	0	1	1	1	0	0	0	0	1	1	0	1	0	0	1	1	1	0	0	1	0	0
DArT_12	0	1	1	1	1	1	0	1	1	1	1	1	0	0	1	0	0	0	1	1	1	0	1	1	1	1	0	0	1	1	1	0	0	1	0	1	1	1	1	0	1	0	1	0	1	0	1	1	0
DArT_13	1	0	1	0	0	1	0	0	0	0	0	0	0	0	1	0	0	0	0	0	1	0	0	0	1	0	1	0	1	0	0	0	1	0	1	1	1	0	0	0	0	1	0	1	0	1	1	0	0
DArT_14	0	1	0	0	0	0	0	0	0	0	0	0	0	0	0	0	0	0	1	0	1	0	0	0	0	1	0	0	1	1	1	1	0	0	1	0	0	1	1	1	1	0	0	1	1	1	0	0	0
DArT_15	1	1	1	0	0	0	1	1	0	1	1	0	-	0	1	0	0	1	1	1	0	1	1	0	0	1	1	1	1	0	1	0	0	0	0	0	0	0	0	1	1	1	0	0	1	1	0	1	1
DArT_16	1	0	0	0	0	1	0	0	1	1	0	0	0	0	0	0	1	1	0	0	1	1	0	0	0	1	1	0	1	1	1	0	0	0	0	0	0	0	1	0	0	1	0	0	0	1	1	0	0
DArT_17	1	0	1	0	1	0	0	0	0	1	1	1	1	1	0	1	1	0	1	0	0	1	1	1	1	1	1	0	1	1	1	1	1	1	1	1	0	1	1	0	1	1	1	0	1	1	1	0	1
DArT_18	0	1	1	1	0	1	0	1	1	0	0	1	1	0	1	0	1	1	0	0	0	0	0	1	1	0	1	1	1	0	0	0	1	0	0	0	1	0	0	-	1	0	0	1	1	1	1	0	0
DArT_19	0	1	1	1	1	1	0	1	1	1	1	1	0	0	1	0	0	0	1	1	1	0	-	1	1	1	0	0	1	1	1	0	0	1	0	1	1	1	1	0	1	0	1	0	1	0	1	1	0
DArT_20	0	0	0	0	0	1	0	0	1	0	0	0	0	0	0	0	0	0	0	0	0	0	0	0	1	0	0	1	1	0	0	0	0	0	0	0	0	0	0	1	0	1	0	0	0	0	0	0	0
DArT_21	1	0	0	0	0	1	0	0	1	1	0	0	0	0	0	0	1	1	0	0	1	1	0	0	0	1	1	0	1	1	1	0	0	0	0	0	0	0	1	0	0	1	0	0	0	1	1	0	0
DArT_22	1	1	0	1	0	0	0	0	1	1	1	1	1	1	1	1	1	1	1	1	1	0	1	1	1	1	1	0	1	1	0	0	0	1	1	1	1	0	1	1	1	0	-	1	0	0	0	0	0
DArT_23	1	0	0	1	1	1	1	1	1	1	1	0	1	1	0	0	0	1	0	0	1	1	0	0	0	1	0	1	0	0	1	1	1	1	0	1	1	0	0	1	1	0	0	1	0	0	1	1	1
DArT_24	1	1	1	0	0	0	1	-	0	0	0	0	0	0	0	1	1	0	1	1	1	1	1	1	0	0	0	0	1	0	0	0	0	0	0	0	0	1	0	1	0	1	0	1	0	1	1	0	1
DArT_25	0	0	0	0	0	0	0	0	1	1	1	0	1	0	0	1	0	1	0	0	1	1	0	0	0	1	1	0	0	0	1	0	0	0	0	0	1	0	1	0	1	0	0	1	0	0	1	0	0
DArT_26	1	0	0	0	0	1	0	0	1	1	0	0	0	0	0	0	1	1	0	0	1	1	-	0	0	1	1	0	1	1	1	0	0	0	0	0	0	0	1	0	0	1	0	0	0	1	1	0	0
DArT_27	0	0	1	0	0	0	1	1	1	0	1	0	1	1	0	0	1	1	0	0	0	1	1	1	1	0	1	1	0	1	1	0	1	0	0	1	1	0	0	1	0	0	0	0	1	0	1	1	1
DArT_28	0	1	1	1	1	1	0	1	1	1	1	1	0	0	1	0	0	0	1	1	1	0	1	1	1	1	0	0	1	1	1	0	0	1	0	1	1	1	1	0	1	0	1	0	1	0	1	1	0
DArT_29	0	0	0	0	1	1	1	1	1	1	1	0	0	0	0	0	0	0	0	1	0	0	0	0	0	1	1	0	0	0	1	0	0	0	0	0	1	0	1	0	1	1	1	1	0	0	1	1	1
DArT_30	0	0	1	0	0	0	0	0	0	1	1	1	1	1	0	0	1	0	0	0	1	1	1	0	1	1	0	0	0	1	0	1	1	1	1	1	0	0	0	0	1	0	1	0	0	0	1	1	1
DArT_31	1	0	0	0	0	0	0	0	0	0	1	1	1	0	0	0	1	1	0	1	1	1	1	0	0	1	1	0	0	1	1	0	0	0	0	0	0	0	1	0	1	1	0	1	0	1	0	0	0
DArT_32	0	1	1	0	0	0	0	0	1	1	1	0	1	1	1	0	0	0	1	1	0	0	0	1	-	1	1	1	1	0	0	0	0	0	0	0	1	1	0	0	0	0	0	0	0	0	0	0	0
DArT_33	1	0	0	1	1	0	0	0	0	0	0	0	0	0	0	0	1	0	1	1	0	0	1	0	1	0	1	1	0	0	1	1	1	0	1	1	1	0	0	0	0	1	1	0	0	0	0	0	0
DArT_34	1	0	1	0	0	1	0	1	1	1	0	1	0	1	0	0	1	1	0	0	1	1	1	0	0	0	1	0	1	1	0	0	1	1	0	1	0	1	1	0	0	0	0	0	0	1	1	1	0
DArT_35	1	0	0	1	1	1	1	1	1	1	1	0	1	1	0	0	0	1	0	0	1	1	0	0	0	1	0	1	0	0	1	1	1	1	0	1	1	0	0	1	1	0	0	1	0	0	1	1	1
DArT_36	0	1	0	1	1	0	0	0	0	0	1	0	0	0	0	0	0	0	0	0	0	0	0	0	0	0	0	0	1	0	1	0	0	0	0	0	0	1	0	0	1	0	0	0	0	0	0	0	1
DArT_37	0	0	0	1	1	1	1	1	1	0	1	0	0	1	1	0	0	1	0	1	1	1	1	0	0	1	0	1	0	1	1	0	1	0	1	1	1	0	1	1	1	0	0	1	0	0	1	1	0
DArT_38	-	0	0	1	0	1	1	1	0	0	0	1	1	1	0	0	0	0	0	0	0	1	0	0	1	1	1	0	0	0	1	0	0	0	0	0	0	0	0	0	1	0	0	0	0	1	0	1	0
DArT_39	1	0	0	0	0	1	0	0	0	0	1	0	0	1	0	0	1	1	0	0	0	0	0	1	1	0	0	0	0	1	0	1	0	1	0	1	0	0	0	0	0	1	0	0	0	0	0	0	1
DArT_40	1	0	1	1	0	1	1	1	0	0	1	0	0	0	0	0	1	1	1	0	0	0	0	0	0	0	0	0	0	0	0	0	0	0	0	0	0	0	0	0	0	1	0	0	0	0	1	1	1
DArT_41	1	0	0	1	1	1	0	0	1	0	0	1	0	0	0	1	0	1	1	1	1	0	0	0	1	0	0	1	1	1	1	0	0	0	0	0	1	1	0	1	0	1	1	1	0	1	0	1	0
DArT_42	1	0	0	1	0	1	1	0	-	0	1	0	0	0	0	0	1	0	0	1	1	0	1	1	1	0	0	1	0	1	1	1	0	1	0	1	1	0	1	0	0	0	0	0	0	0	1	1	0
DArT_43	1	0	1	1	0	1	0	0	0	0	1	0	0	0	0	-	0	0	0	1	1	0	0	0	0	0	0	0	0	1	0	0	0	0	0	0	1	0	0	0	1	0	0	1	1	0	0	0	0
DArT_44	0	0	0	0	0	1	1	1	0	1	1	0	0	1	0	0	0	0	0	0	1	0	1	0	0	0	0	0	0	0	0	0	0	0	0	0	1	0	0	0	0	0	1	0	0	1	0	1	1
DArT_45	0	0	1	0	0	0	0	0	0	0	0	0	0	0	0	0	0	0	0	0	1	0	0	0	1	0	0	0	0	0	0	0	0	0	0	-	0	0	0	0	0	0	0	0	0	1	0	0	1
DArT_46	1	1	1	1	0	0	1	1	1	1	1	1	1	0	0	1	1	0	0	1	1	0	1	1	1	1	0	1	1	0	0	1	1	1	1	1	1	0	1	1	1	1	1	0	0	1	0	1	1
DArT_47	0	0	1	0	0	0	0	0	0	0	0	1	1	0	0	0	1	1	0	0	0	0	0	0	0	0	0	1	0	0	0	0	0	0	0	0	0	0	0	1	0	0	0	0	0	1	1	1	0
DArT_48	1	0	0	1	1	0	1	1	1	0	1	0	1	1	0	0	1	1	0	1	0	1	0	0	1	1	1	0	0	0	1	1	1	1	0	1	0	0	1	1	0	0	0	0	1	1	1	0	0
DArT_49	-	0	0	0	0	1	0	0	1	1	0	0	0	0	0	0	1	1	0	0	1	1	0	0	0	1	1	0	1	1	1	0	0	0	0	0	0	0	1	0	0	1	0	0	0	1	1	0	0
DArT_50	0	0	0	0	1	1	1	1	1	1	1	0	0	0	0	0	0	0	0	1	0	0	0	0	0	1	1	0	0	0	1	0	0	0	0	0	1	0	1	0	1	1	1	1	0	0	1	1	1
DArT_51	0	1	1	0	1	-	0	1	0	0	0	0	0	1	0	1	0	0	1	0	-	0	1	0	1	0	0	0	1	0	0	0	1	1	0	0	1	1	0	1	1	1	1	1	0	1	0	1	1
DArT_52	0	0	0	0	1	1	1	1	1	1	1	0	0	0	0	0	0	0	0	1	0	0	0	0	0	1	1	0	0	0	1	0	0	0	0	0	1	0	1	0	1	1	1	1	0	0	1	1	1
DArT_53	0	0	1	1	1	0	1	1	0	-	1	1	0	0	0	1	1	0	1	1	1	1	1	1	1	0	0	0	1	1	0	0	0	0	0	0	1	0	0	0	1	1	1	0	1	1	1	0	1
DArT_54	1	0	0	1	0	0	1	1	1	1	1	1	1	1	0	0	0	1	0	0	0	1	0	-	0	0	1	-	0	0	0	0	0	0	1	1	0	1	0	0	1	1	0	0	1	1	0	0	0
DArT_55	0	0	0	0	0	0	1	1	1	0	0	1	1	0	0	0	1	0	0	0	0	1	1	0	1	0	0	0	1	1	1	0	0	0	0	0	1	0	0	1	1	0	1	0	0	0	0	0	1
DArT_56	0	0	0	0	0	0	0	0	0	1	1	0	0	1	0	1	0	0	0	1	0	1	0	1	0	1	0	0	0	0	0	0	0	0	0	0	1	0	1	0	0	0	0	0	1	0	0	0	0
DArT_57	0	0	0	0	0	1	0	0	0	0	0	0	0	0	1	0	0	0	0	0	1	0	0	0	1	0	1	0	1	0	0	0	1	0	1	1	1	0	0	0	0	1	0	1	0	0	1	0	0
DArT_58	0	1	1	0	1	0	0	0	1	0	0	0	1	1	0	-	1	0	0	0	0	0	1	0	0	1	1	1	1	0	0	0	0	1	0	1	1	0	0	1	1	0	0	1	1	0	0	0	1
DArT_59	0	1	1	0	0	0	0	0	0	0	0	0	0	0	0	0	0	0	1	0	1	0	0	0	0	0	0	1	1	0	0	0	0	0	0	0	1	1	0	0	0	0	0	0	0	0	0	0	1
DArT_60	1	0	1	0	0	1	1	1	0	1	1	1	1	1	0	1	0	0	0	1	1	0	1	1	1	0	0	0	1	1	0	0	1	0	1	1	1	1	0	0	0	0	1	0	0	1	0	1	1
DArT_61	0	0	0	1	1	1	0	0	0	0	0	0	0	0	1	0	0	0	0	0	1	0	0	0	1	0	1	0	1	0	0	0	1	0	1	1	1	0	0	0	1	1	0	1	0	0	1	0	0
DArT_62	0	0	0	0	1	-	1	1	1	1	1	1	1	1	0	0	0	0	1	1	0	0	0	0	0	1	1	0	0	0	1	0	0	0	0	0	1	0	1	0	1	1	1	1	0	0	1	1	1
DArT_63	0	1	1	0	1	0	0	0	1	0	0	0	1	1	0	0	1	0	0	0	0	0	1	0	0	1	1	1	1	0	0	0	0	1	0	1	1	0	0	1	1	0	0	1	1	0	0	0	1
DArT_64	1	0	1	0	0	0	0	0	1	0	0	0	0	0	0	0	1	0	0	0	0	0	1	0	0	0	1	1	0	1	1	0	0	0	0	0	1	0	0	0	0	0	0	1	0	1	1	0	1
DArT_65	0	0	0	1	0	1	1	1	0	0	1	0	0	0	0	0	1	0	0	0	0	0	0	0	0	0	0	0	0	0	0	0	0	0	0	0	0	0	0	0	0	0	1	0	0	0	1	1	1
DArT_66	0	0	1	1	0	1	1	1	1	1	1	1	0	1	1	0	0	0	0	0	0	1	1	0	0	1	0	0	0	0	0	1	1	1	1	1	0	0	1	0	0	0	1	0	1	1	0	0	0
DArT_67	1	0	0	1	1	0	0	0	0	1	0	1	0	1	0	0	0	0	1	0	1	0	1	1	1	0	1	0	1	1	1	0	0	0	0	0	1	1	1	1	1	1	1	1	0	0	1	0	1
DArT_68	1	0	1	0	0	1	1	1	0	1	1	1	1	1	0	1	0	0	0	1	1	0	1	1	1	0	0	0	1	1	0	0	1	0	1	1	1	1	0	0	0	0	1	0	0	1	0	1	1
DArT_69	0	0	0	1	0	0	0	0	1	1	1	1	1	0	0	0	0	1	0	0	1	1	0	0	0	1	1	0	0	0	0	0	0	1	0	1	1	0	1	0	1	0	1	0	1	0	0	0	0
DArT_70	0	1	1	1	1	1	0	-	0	0	0	1	1	1	1	1	1	1	1	0	1	-	1	1	0	1	1	0	1	1	0	1	0	1	0	0	0	1	0	0	1	1	1	1	1	1	0	1	1
DArT_71	0	0	0	0	1	1	0	0	1	0	0	1	0	1	0	0	0	0	1	0	0	0	0	0	1	0	0	0	0	1	0	1	1	1	0	1	0	0	0	0	0	1	0	1	0	0	0	1	1
DArT_72	1	1	1	0	1	0	1	1	1	0	0	1	1	1	1	0	1	1	1	1	0	0	1	1	1	1	1	1	1	1	1	1	-	1	1	1	0	1	1	1	0	0	1	0	1	1	0	0	1
DArT_73	0	0	0	1	1	0	0	0	1	0	0	1	0	0	1	0	0	1	0	1	1	1	1	0	1	0	0	1	0	1	1	1	1	1	1	1	0	0	0	0	0	1	1	1	0	0	0	1	1
DArT_74	0	0	0	1	0	0	1	0	0	0	1	1	1	0	0	0	1	1	1	0	0	0	0	0	0	1	0	0	0	0	1	1	0	1	0	1	1	0	0	0	0	1	0	1	0	0	1	1	1
DArT_75	1	1	1	0	1	0	1	0	0	0	0	1	0	1	1	1	1	1	1	1	0	0	0	1	1	1	1	1	0	0	0	1	1	1	0	0	1	0	0	0	0	1	1	0	1	1	1	1	1
DArT_76	0	1	1	1	0	1	1	0	1	0	0	1	0	1	0	0	0	1	1	1	1	0	1	0	1	1	0	1	0	0	1	1	0	1	0	0	0	0	0	1	1	0	0	1	1	-	0	1	1
DArT_77	0	0	0	1	0	1	1	1	0	1	1	-	0	0	0	1	1	0	0	0	0	1	0	1	1	1	1	0	1	0	1	1	0	1	1	1	1	0	0	0	1	0	1	1	0	1	1	0	1
DArT_78	0	0	0	0	0	0	1	0	0	1	1	0	1	0	0	-	1	0	0	1	0	1	-	0	0	1	0	0	0	1	1	0	0	0	0	0	0	0	0	0	0	0	0	0	0	1	0	0	0
DArT_79	1	0	0	0	0	0	0	0	1	0	0	0	0	0	1	0	0	1	1	1	0	0	0	0	0	1	0	1	0	0	1	1	1	1	0	1	0	0	0	1	0	1	0	0	0	1	0	1	0
DArT_80	0	0	1	0	0	0	0	0	0	0	0	1	1	0	0	0	1	1	0	0	0	0	0	0	0	0	0	1	0	-	0	0	0	0	0	0	0	0	0	1	0	0	0	0	0	1	1	1	0
DArT_81	1	1	1	0	0	0	1	1	0	1	1	0	-	0	1	0	0	1	1	1	0	1	1	0	0	1	1	1	1	0	1	0	0	0	0	0	0	0	0	1	1	1	0	0	1	1	0	1	1
DArT_82	0	0	0	1	0	0	0	0	1	1	1	1	1	1	0	0	0	1	0	0	1	1	0	0	0	1	1	0	1	0	1	0	0	1	0	1	1	1	0	0	0	0	1	0	0	0	0	0	0
DArT_83	0	1	1	0	1	1	0	1	0	0	0	0	0	1	0	1	0	0	1	0	1	0	1	0	1	0	0	0	1	0	0	0	1	1	0	0	1	1	0	1	1	1	1	1	0	1	0	1	1
DArT_84	1	1	1	1	0	1	1	1	1	0	1	0	0	0	1	1	0	0	1	1	1	0	0	1	0	1	0	1	0	0	1	1	1	1	0	0	1	1	0	1	1	1	0	1	1	1	-	1	0
DArT_85	0	1	0	1	0	0	0	0	0	0	0	0	0	0	1	0	0	0	0	0	1	0	0	0	1	0	0	1	0	0	0	0	0	0	0	0	0	0	0	0	1	0	0	0	1	0	0	0	0
DArT_86	1	1	0	0	1	1	1	1	0	1	1	1	1	0	0	1	1	1	1	0	0	1	1	1	0	0	0	1	0	0	0	1	1	0	1	0	0	1	1	0	1	0	1	0	1	1	1	1	0
DArT_87	1	0	1	0	0	1	0	1	0	0	0	1	0	0	0	0	0	0	0	0	0	0	0	0	0	1	0	0	0	1	1	0	0	0	0	0	1	0	0	0	0	0	0	0	0	0	1	0	0
DArT_88	1	0	0	0	1	1	0	0	1	1	1	1	1	1	0	0	0	0	0	1	0	0	1	0	1	0	1	0	0	1	1	1	1	1	1	1	1	0	1	0	0	0	1	0	1	1	1	1	1
DArT_89	1	0	0	-	0	0	1	1	0	0	0	1	0	0	0	0	1	0	0	0	0	0	1	0	0	0	0	0	0	0	0	1	0	1	1	0	0	0	0	0	0	0	0	0	0	0	1	1	1
DArT_90	1	0	0	0	1	0	0	0	1	1	1	1	1	1	1	0	1	1	0	0	1	1	1	1	1	1	1	1	0	1	0	1	1	1	1	1	0	1	1	-	0	1	0	1	0	0	1	0	0
DArT_91	1	1	1	0	1	1	0	0	1	1	1	0	1	1	1	1	0	1	-	0	1	1	0	1	1	1	1	0	0	0	0	1	1	1	0	1	1	0	1	1	1	1	0	1	0	0	0	1	0
DArT_92	0	0	1	0	0	1	1	0	1	0	0	0	0	1	0	-	1	1	0	0	0	0	1	0	0	0	1	1	0	0	0	1	0	0	0	0	0	0	0	1	0	1	0	0	1	1	1	0	1
DArT_93	0	0	1	0	0	0	0	0	0	1	1	1	1	1	0	0	1	0	0	0	1	1	1	0	1	1	0	0	0	1	0	1	1	1	1	1	0	0	0	0	1	0	1	0	0	0	1	1	1
DArT_94	1	0	0	1	0	0	0	0	-	0	0	0	1	1	0	0	0	0	0	0	1	0	0	1	0	1	0	1	0	0	1	0	0	0	0	0	1	0	0	1	0	0	1	0	0	1	0	1	1
DArT_95	1	0	1	1	1	0	1	0	1	0	1	1	0	1	1	0	1	1	0	1	0	1	1	0	0	1	1	0	0	1	1	1	1	1	1	1	1	0	0	0	0	1	1	1	0	0	1	1	1
DArT_96	0	0	0	0	1	1	1	1	1	1	1	1	1	1	1	-	0	0	1	1	1	0	0	0	0	1	1	0	0	1	1	1	1	1	1	1	1	0	1	0	1	1	1	1	0	0	1	1	1
DArT_97	1	0	0	1	0	0	0	0	0	0	0	0	1	1	1	0	1	0	0	1	0	0	0	1	1	1	0	0	1	1	1	1	1	0	0	1	1	0	0	0	1	0	1	0	0	1	0	1	0
DArT_98	0	1	0	1	1	1	1	1	1	1	1	0	1	1	0	0	0	0	0	0	0	1	1	1	1	1	1	1	1	1	0	0	0	0	0	0	1	1	1	-	1	0	0	0	1	0	0	1	0
DArT_99	0	1	1	0	0	0	0	0	0	0	0	1	0	0	1	0	0	0	1	1	0	0	0	1	0	0	0	-	1	0	0	0	0	0	0	0	1	0	0	0	1	0	0	1	1	1	0	0	0
DArT_100	0	1	0	0	0	0	1	1	0	0	0	1	0	1	1	1	1	1	1	0	1	0	1	0	0	1	0	1	1	1	1	1	1	0	1	1	1	1	0	1	1	1	0	1	1	1	1	0	1
DArT_101	1	1	0	0	1	1	1	1	0	1	1	1	1	0	0	1	1	1	1	0	0	1	1	1	0	0	0	1	0	0	0	1	1	0	1	0	0	1	1	0	1	0	1	0	1	1	1	1	0
DArT_102	1	0	1	1	1	0	0	0	1	0	0	1	0	1	1	0	1	1	0	1	0	1	1	0	0	1	1	0	0	1	1	1	1	1	0	1	1	0	0	0	0	1	1	1	0	0	1	1	1
DArT_103	1	0	0	0	1	1	0	-	1	1	0	0	1	1	0	0	1	1	0	1	0	1	1	0	0	0	1	0	0	0	0	1	0	0	0	0	0	0	1	0	0	1	0	0	1	1	1	0	1
DArT_104	0	1	1	0	1	0	0	0	-	0	0	0	1	1	0	-	1	0	0	0	0	0	1	0	0	1	1	1	-	0	0	0	0	1	0	1	1	0	0	1	1	0	0	1	1	0	0	0	1
DArT_105	0	1	1	0	0	0	0	0	0	0	0	0	0	0	0	0	0	0	1	0	1	0	0	0	0	0	0	1	1	0	0	0	0	0	0	0	1	1	0	0	0	0	0	0	0	0	0	0	1
DArT_106	1	0	0	0	0	1	0	1	-	1	0	0	1	0	0	0	1	1	0	1	1	0	1	0	0	1	0	0	1	0	0	0	0	0	0	0	1	1	0	-	0	1	1	1	1	-	1	0	0
DArT_107	0	0	1	0	0	0	0	0	0	0	0	0	0	1	0	-	1	0	0	1	0	1	1	1	1	1	0	0	0	1	0	0	0	0	0	0	0	0	1	0	0	0	0	0	0	0	1	0	1
DArT_108	1	0	1	0	0	1	0	0	0	0	0	0	0	0	1	0	0	0	0	0	1	0	0	0	1	0	1	0	-	0	0	0	1	0	1	1	1	0	0	0	0	1	0	1	0	1	1	0	0
DArT_109	0	0	1	0	0	0	0	0	0	0	0	1	1	0	0	0	1	1	0	0	0	0	0	0	0	0	0	1	0	0	0	0	0	0	0	0	0	0	0	1	0	0	0	0	0	1	1	1	0
DArT_110	0	0	0	0	0	1	0	0	1	0	0	0	0	0	1	0	0	1	0	0	1	0	0	0	0	0	0	0	0	1	0	1	0	1	1	1	0	0	1	0	0	1	0	0	0	0	1	0	0
DArT_111	1	0	0	1	1	1	0	1	0	0	0	0	1	0	0	1	1	1	0	0	0	1	0	0	0	0	0	1	0	0	0	0	0	0	0	0	1	1	0	0	1	0	-	0	1	1	0	1	1
DArT_112	1	0	1	1	1	0	0	0	1	0	0	1	0	1	1	0	1	1	0	1	0	1	-	0	-	1	1	0	0	1	1	1	1	1	0	1	1	0	0	0	0	1	1	1	0	0	1	1	1
DArT_113	0	0	0	1	0	1	0	1	0	0	0	0	0	0	0	1	1	1	0	1	1	1	0	1	1	1	1	0	0	1	0	1	1	1	1	0	1	1	0	1	0	0	0	1	1	0	1	0	0
DArT_114	1	1	1	0	1	1	1	1	0	1	1	1	1	0	1	0	1	1	0	1	1	1	1	1	1	0	1	0	0	1	0	1	1	1	1	1	0	0	1	0	0	1	0	1	1	0	1	0	0
DArT_115	0	1	1	0	0	0	0	0	0	0	0	0	0	0	0	0	0	0	1	0	0	0	0	1	1	0	1	1	0	0	0	0	1	0	1	0	0	1	0	0	1	0	0	0	0	0	0	0	-
DArT_116	0	0	0	0	0	0	0	0	1	0	0	1	0	0	0	0	0	0	0	0	0	0	0	0	0	0	0	0	0	1	0	0	1	1	1	1	0	0	0	0	0	0	1	0	0	0	0	0	0
DArT_117	-	0	0	0	0	1	0	0	1	1	0	0	0	0	0	0	1	1	0	0	1	1	0	0	0	1	1	0	1	1	1	0	0	0	0	0	0	0	1	0	0	1	0	0	0	1	1	0	0
DArT_118	0	0	0	0	0	0	0	0	1	1	1	0	1	0	0	1	0	1	0	0	1	1	0	0	0	1	1	0	0	0	1	0	0	0	0	0	1	0	1	0	1	0	0	1	0	0	1	0	0
DArT_119	0	1	1	1	1	0	0	1	1	0	0	0	0	1	0	0	0	0	-	1	1	0	0	1	0	1	-	1	1	0	0	0	0	0	0	0	0	1	1	0	0	1	1	1	1	0	1	1	1
DArT_120	0	0	0	0	1	1	1	1	1	1	1	0	0	0	0	0	0	0	0	1	0	0	0	0	0	1	1	0	0	0	1	0	0	0	0	0	1	0	1	0	1	1	1	1	0	0	1	1	1
DArT_121	0	0	1	1	0	1	1	1	1	1	1	1	0	1	1	0	0	0	0	0	0	1	1	0	0	1	0	0	0	0	0	1	1	1	1	1	0	0	1	0	0	0	1	0	1	1	0	0	0
DArT_122	0	0	0	1	1	0	0	0	0	0	0	0	0	0	0	0	0	0	0	0	1	0	-	0	1	0	0	0	0	1	0	0	0	0	0	0	0	0	0	0	1	0	0	0	0	0	0	0	0
DArT_123	0	1	1	0	0	0	0	0	0	0	0	0	1	0	1	0	0	0	0	0	1	0	0	1	0	1	0	1	1	0	1	0	1	0	1	0	0	0	0	1	1	1	1	1	1	1	0	0	0
DArT_124	1	0	0	1	1	0	1	1	-	0	1	0	1	1	0	0	1	1	0	1	0	1	0	0	-	1	1	0	0	0	1	1	1	1	0	1	0	0	1	1	0	0	0	0	1	1	1	0	0
DArT_125	0	1	1	1	1	0	0	0	1	1	0	1	0	0	0	0	1	0	0	1	1	1	0	0	0	0	1	1	1	0	1	1	0	0	1	1	0	1	0	0	1	1	1	1	0	1	-	1	0
DArT_126	0	0	1	1	0	1	0	1	0	0	1	1	1	0	0	0	0	0	0	1	1	0	1	1	0	1	0	0	0	1	1	0	0	0	0	0	0	0	1	0	0	0	1	0	0	1	1	1	1
DArT_127	-	0	1	0	1	1	0	0	1	1	1	1	0	0	0	1	1	1	1	0	-	1	1	0	0	0	1	0	0	1	0	1	1	0	0	0	0	1	1	0	0	0	1	0	0	1	1	1	1
DArT_128	1	0	1	1	1	0	0	0	1	0	0	1	0	1	1	0	1	1	0	1	0	1	1	0	0	1	1	0	0	1	1	1	1	1	0	1	1	0	0	0	0	1	1	1	0	0	1	1	1
DArT_129	1	0	1	0	1	1	0	0	1	1	1	1	0	0	0	1	1	1	1	0	0	1	-	0	0	0	1	0	0	1	0	1	1	0	0	0	0	1	1	0	0	0	1	0	0	1	1	1	1
DArT_130	0	1	0	0	1	1	-	0	1	1	0	1	0	0	1	0	0	1	1	0	0	0	0	1	0	1	0	1	0	0	0	1	1	0	1	1	1	1	0	0	1	1	0	1	1	0	1	1	1
DArT_131	1	0	0	0	0	1	0	0	1	1	0	0	0	0	0	1	1	1	0	0	1	1	0	0	0	1	1	0	1	1	1	0	0	0	0	0	0	0	1	0	0	1	0	0	0	1	1	0	0
DArT_132	0	0	0	1	0	0	0	0	0	0	0	1	0	0	0	0	0	0	0	0	1	0	0	0	0	0	0	0	1	0	1	0	0	0	0	0	0	0	0	0	0	1	1	1	0	0	1	0	0
DArT_133	1	0	0	1	1	1	0	0	0	1	1	0	1	0	0	0	1	1	0	0	0	1	1	1	1	1	1	0	1	1	1	0	0	0	0	0	1	1	1	0	0	1	0	1	0	1	-	0	1
DArT_134	1	1	1	0	1	0	1	0	0	0	0	1	0	1	1	1	1	1	1	1	0	0	0	1	1	1	1	1	0	0	0	1	1	1	0	0	1	0	0	0	0	1	1	0	1	1	1	1	1
DArT_135	0	0	0	1	1	0	0	0	-	0	0	1	0	0	1	0	0	0	0	0	0	0	0	0	0	1	0	0	0	0	0	1	1	1	1	1	0	0	1	0	0	0	1	0	0	0	0	1	1
DArT_136	1	0	1	1	1	0	0	0	1	0	0	1	0	1	1	0	1	1	0	1	0	1	1	0	0	1	1	0	0	1	1	1	1	1	0	1	1	0	0	0	0	1	1	1	0	0	1	1	1
DArT_137	0	1	1	0	0	0	0	0	1	1	1	0	1	1	1	0	0	0	1	1	0	0	0	1	0	1	1	1	1	0	0	0	0	0	0	0	1	1	0	0	0	0	0	0	0	0	0	0	0
DArT_138	0	0	0	0	1	1	1	1	1	1	1	0	0	0	0	0	0	0	0	1	0	0	0	0	0	1	1	0	0	0	1	0	0	-	0	0	1	0	1	0	1	1	1	1	1	0	1	1	1
DArT_139	1	1	1	0	0	0	0	0	0	0	0	0	1	1	1	1	0	1	1	0	0	0	1	1	1	1	0	1	1	1	1	0	1	1	0	0	1	1	0	1	1	0	0	0	1	0	0	1	-
DArT_140	1	0	0	1	1	1	0	1	0	0	0	0	0	0	0	0	1	0	0	1	0	0	0	0	0	1	0	0	0	1	1	0	0	0	0	0	0	0	0	-	0	0	0	0	0	0	0	0	0
DArT_141	0	0	1	0	0	0	0	0	0	0	0	1	0	0	0	0	1	0	0	0	1	0	1	0	1	0	1	0	0	1	0	1	0	1	0	1	1	0	0	0	0	0	1	0	1	0	1	1	1
DArT_142	0	1	1	0	1	0	0	0	1	0	0	0	0	0	1	1	0	0	1	0	0	1	0	1	0	0	0	1	1	0	0	0	1	0	1	0	0	1	0	1	0	0	0	0	1	0	0	0	1
DArT_143	1	0	0	1	1	1	0	0	0	1	1	0	1	0	0	0	1	1	0	0	0	1	1	1	1	1	1	0	1	1	1	0	0	0	0	0	1	1	1	0	0	1	0	1	0	1	1	0	1
DArT_144	0	1	0	1	1	0	0	1	0	0	1	0	1	0	1	1	0	0	1	1	1	0	0	0	1	1	0	0	0	1	1	1	1	1	1	1	1	0	1	1	1	0	0	1	0	0	0	0	1
DArT_145	0	0	0	0	0	0	0	0	0	0	0	0	0	0	1	0	0	0	0	1	0	0	0	0	0	0	1	0	0	0	0	1	1	1	1	0	0	0	1	0	0	0	1	1	0	1	0	1	0
DArT_146	0	0	0	0	0	0	0	0	0	0	0	0	0	0	0	0	0	0	0	0	1	0	-	0	0	0	0	0	0	-	0	0	1	1	1	0	1	0	0	0	1	0	0	1	0	0	0	0	0
DArT_147	1	0	0	1	1	1	0	-	1	0	0	1	0	0	0	1	0	1	1	1	1	0	0	0	1	0	0	1	1	1	1	0	0	0	0	0	1	1	0	1	0	1	1	1	0	1	0	1	0
DArT_148	0	0	0	1	1	0	0	0	0	1	1	1	0	0	1	0	1	1	1	0	0	1	-	1	1	1	0	0	0	1	0	1	1	0	0	1	1	0	1	0	0	1	1	1	0	0	-	1	1
DArT_149	0	1	1	0	0	0	0	1	0	0	0	0	0	0	0	0	0	0	1	0	1	0	-	0	0	0	0	1	1	0	0	0	0	0	0	0	1	1	0	0	0	0	0	0	0	0	-	0	1
DArT_150	0	1	0	1	1	0	1	1	1	0	1	1	0	0	0	0	0	0	1	0	1	0	0	0	0	0	0	1	0	0	0	0	0	0	0	0	0	0	0	0	1	0	1	1	1	0	1	1	0
DArT_151	1	0	0	-	0	0	1	1	-	0	0	1	0	0	0	0	1	0	0	0	0	0	1	0	0	0	0	0	0	0	0	1	0	1	1	0	0	0	0	0	0	0	0	0	0	-	1	1	1
DArT_152	-	1	1	1	0	0	0	0	1	0	0	0	0	0	0	1	0	0	1	0	1	0	0	1	1	0	1	1	0	1	1	0	1	0	1	0	0	1	0	0	1	0	0	0	1	0	0	0	0
DArT_153	1	0	0	0	1	1	0	1	0	1	1	1	0	1	0	1	0	0	0	1	0	1	1	1	0	1	0	0	0	0	0	1	0	0	1	1	0	0	1	0	0	1	1	0	0	1	0	1	1
DArT_154	0	0	0	1	0	0	0	0	-	0	0	0	1	0	0	0	0	0	0	0	0	0	0	0	0	1	0	0	1	1	1	0	0	0	0	0	1	0	0	0	1	0	1	0	0	1	0	0	1
DArT_155	1	0	1	1	1	-	0	0	1	0	0	1	0	1	1	0	1	1	0	1	0	1	1	0	0	1	1	0	0	1	1	1	1	1	0	1	1	0	0	0	0	1	1	1	0	0	1	1	1
DArT_156	0	1	0	0	0	0	1	0	0	0	0	0	0	0	0	0	1	1	0	0	1	0	0	1	1	0	0	0	1	0	0	0	0	0	0	0	0	-	0	1	1	1	1	1	0	1	1	1	1
DArT_157	0	1	0	0	0	0	0	-	0	0	1	1	1	1	1	0	1	0	1	0	0	0	1	1	0	0	0	0	0	0	0	0	0	0	0	0	0	0	0	0	1	0	0	0	1	0	1	1	0
DArT_158	1	0	0	0	1	0	0	0	0	1	1	1	0	1	0	0	1	0	0	0	0	1	1	0	0	1	0	0	1	1	0	0	0	0	0	0	0	1	1	0	0	0	0	0	0	0	1	1	0
DArT_159	1	0	-	1	1	0	1	0	0	1	1	1	0	1	0	1	1	0	1	-	1	1	0	1	1	0	1	1	0	1	1	1	0	0	1	0	1	0	1	0	1	1	1	1	0	1	1	1	1
DArT_160	0	1	1	0	0	0	0	0	0	0	0	1	0	0	1	0	0	0	1	1	0	0	0	1	0	0	0	1	1	0	0	0	0	0	0	0	1	0	0	0	1	0	0	1	1	1	0	0	0
DArT_161	0	1	1	1	0	1	1	1	1	1	0	0	1	1	1	0	0	-	1	-	1	0	0	1	0	0	0	1	0	0	1	1	0	1	0	0	0	1	1	0	1	0	1	1	1	0	0	0	1
DArT_162	0	-	0	0	1	1	1	1	1	1	1	1	1	1	1	0	0	0	1	1	1	0	0	0	0	1	1	0	0	1	1	1	1	1	1	1	1	0	1	0	1	1	1	1	0	0	1	1	1
DArT_163	0	1	0	0	0	0	0	0	0	0	0	0	0	0	0	0	1	0	1	0	0	0	0	0	0	0	0	1	0	0	0	0	1	0	0	1	1	0	0	0	1	0	0	1	1	0	0	0	0
DArT_164	-	0	0	0	0	1	0	0	1	1	0	0	0	0	0	0	1	1	0	0	1	1	-	0	0	1	1	0	1	-	1	0	0	0	0	0	0	0	1	-	0	1	0	0	0	1	-	0	0
DArT_165	1	1	1	0	1	0	1	0	0	0	0	1	0	1	1	1	1	1	1	1	0	0	0	1	1	1	1	1	0	0	0	1	1	1	0	0	1	0	0	0	0	1	1	0	1	1	1	1	1
DArT_166	1	1	1	1	0	1	0	1	1	1	1	1	1	0	1	0	0	1	1	1	1	1	1	1	1	1	1	1	1	1	1	0	0	1	0	1	1	1	1	0	1	1	1	1	1	1	1	1	1
DArT_167	0	0	0	1	1	1	0	0	0	0	1	1	0	1	0	0	0	0	0	0	0	1	0	0	0	1	0	0	0	1	1	0	0	0	0	0	1	0	1	0	0	0	1	0	0	0	0	1	0
DArT_168	0	1	0	0	0	0	0	0	0	0	0	0	0	1	1	0	1	1	1	1	1	0	0	1	0	0	1	1	0	0	1	0	1	0	0	1	0	1	0	-	1	1	0	1	1	0	0	1	0
DArT_169	0	1	0	0	0	0	0	0	0	0	0	0	0	0	0	1	0	0	1	1	0	0	0	1	0	0	0	1	1	0	0	0	0	0	0	0	0	0	0	1	-	0	0	1	0	0	0	0	0
DArT_170	0	0	0	0	0	0	0	0	0	0	0	0	0	0	0	0	0	0	0	0	0	0	-	0	0	0	0	0	1	0	1	0	0	0	0	0	0	-	0	0	1	0	1	0	0	1	0	0	0
DArT_171	0	1	1	1	1	1	0	0	0	0	1	1	1	1	1	1	1	1	1	1	0	1	0	0	0	-	0	0	1	0	1	1	0	1	1	1	1	1	1	1	1	0	1	1	0	1	0	1	1
DArT_172	0	1	1	0	0	0	0	0	1	1	0	1	1	1	0	0	0	1	1	0	1	0	0	1	1	1	1	1	0	0	0	0	1	0	1	0	-	1	1	1	0	1	0	1	0	0	0	0	0
DArT_173	1	0	0	1	0	1	1	0	1	1	-	1	1	1	1	0	1	1	0	0	0	1	0	1	-	0	0	0	0	1	1	1	1	0	1	1	0	0	1	0	0	0	1	0	0	1	0	0	0
DArT_174	0	0	0	1	1	1	1	1	0	1	1	1	0	1	1	0	1	0	0	0	0	1	0	0	1	1	1	0	1	1	1	1	1	1	1	1	1	0	1	0	0	1	1	1	0	1	1	-	1
DArT_175	1	1	1	1	1	1	1	1	0	1	-	0	1	0	1	0	0	1	1	1	0	1	0	1	0	1	0	1	1	1	1	1	1	1	1	1	0	1	1	1	1	0	0	1	1	0	0	1	0
DArT_176	0	1	0	0	0	1	0	0	1	1	0	0	0	0	0	0	0	0	0	0	1	-	0	0	1	1	1	1	1	0	1	0	1	1	0	1	0	1	1	0	1	0	0	1	0	0	1	1	0
DArT_177	1	1	0	1	1	0	1	1	1	1	1	0	1	0	1	0	1	1	0	1	1	0	0	0	0	1	0	1	1	1	1	1	1	1	1	1	1	0	0	1	1	0	0	0	0	0	0	0	0
DArT_178	0	1	1	0	0	0	0	0	-	0	0	0	0	0	0	0	0	0	1	0	1	0	0	0	0	0	0	1	1	0	0	0	0	0	0	0	1	1	0	-	0	0	0	0	0	0	0	0	1
DArT_179	0	1	1	0	0	0	0	0	0	0	0	0	1	0	0	0	0	0	1	0	1	0	0	0	0	0	1	-	1	0	1	1	0	0	1	0	0	1	1	1	1	0	0	1	1	-	0	0	0
DArT_180	1	1	0	1	1	1	0	0	1	1	1	1	1	1	0	1	0	1	1	0	1	1	1	1	1	0	1	0	1	1	0	1	1	1	1	1	0	1	1	1	1	1	0	0	1	0	0	0	1
DArT_181	0	0	0	1	1	0	0	0	0	0	0	0	0	0	0	0	0	0	0	0	1	0	1	0	1	0	0	0	0	1	0	0	0	0	0	0	0	0	0	0	1	0	0	0	0	0	0	0	0
DArT_182	1	0	1	0	0	0	0	0	1	0	0	0	0	0	0	1	0	1	0	0	0	1	1	0	0	0	0	0	0	0	1	0	1	1	1	1	1	0	0	0	0	1	0	1	0	0	1	0	0
DArT_183	0	1	0	1	0	0	0	1	1	0	0	0	0	0	0	0	0	0	1	1	1	0	0	0	0	0	0	1	0	0	0	0	0	0	0	0	0	0	0	0	0	1	1	1	0	0	0	0	1
DArT_184	1	0	0	1	1	0	1	1	1	1	1	0	1	1	0	0	0	1	1	1	0	1	1	1	0	1	1	0	1	0	0	1	0	1	1	1	0	1	0	0	1	1	0	0	0	0	0	0	0
DArT_185	0	1	0	0	0	0	0	1	0	0	0	0	0	0	0	-	0	0	1	0	1	0	0	0	0	1	0	1	1	1	1	0	0	0	1	0	0	1	1	1	1	0	0	1	1	-	0	0	0
DArT_186	0	1	0	0	1	0	1	1	1	1	1	0	0	0	0	1	0	0	1	1	0	0	1	0	0	0	1	1	0	1	1	0	0	0	0	0	1	1	1	0	1	0	0	1	1	0	0	0	1
DArT_187	1	1	1	0	1	0	1	0	0	1	0	1	0	1	1	1	1	1	1	1	0	0	0	1	1	1	1	1	0	0	0	1	1	1	0	-	1	0	0	0	0	1	1	0	1	1	1	1	1
DArT_188	1	1	1	1	1	1	1	0	1	0	1	1	1	0	1	1	0	1	1	0	1	1	1	1	1	1	0	1	1	1	0	1	1	1	1	1	1	1	0	1	1	0	1	1	1	1	0	1	0
DArT_189	1	1	1	1	1	1	1	1	1	1	1	0	1	1	1	0	1	1	1	1	1	1	1	0	1	1	1	0	0	1	0	0	1	1	1	1	1	1	1	1	1	1	0	1	1	1	1	1	1
DArT_190	0	0	0	0	0	0	0	0	0	0	0	0	0	0	0	0	0	0	0	0	0	0	0	0	0	0	0	0	1	0	1	0	0	0	0	0	0	0	0	0	1	0	1	0	0	1	0	0	0
DArT_191	0	1	0	0	1	0	1	1	1	1	1	0	0	0	0	1	0	0	1	1	-	0	1	0	0	0	1	1	0	1	1	0	0	0	0	0	0	-	1	0	1	0	0	1	1	0	0	0	1
DArT_192	0	0	0	1	0	1	1	0	0	0	0	1	0	0	0	0	0	0	0	0	0	0	0	0	0	0	0	0	0	0	0	1	1	0	1	0	0	0	0	0	0	0	0	0	0	0	0	0	0
DArT_193	0	0	1	0	0	1	0	0	0	0	0	0	0	0	0	0	0	0	0	0	0	0	0	0	0	0	0	0	0	1	1	0	0	0	0	0	0	0	0	0	0	0	0	0	0	0	1	0	0
DArT_194	0	1	0	0	0	0	1	1	-	0	0	1	0	1	1	1	1	1	1	0	1	0	1	0	0	1	0	1	1	1	1	1	1	0	1	1	1	1	0	1	1	1	0	1	1	1	1	0	1
DArT_195	1	1	1	0	0	0	1	1	1	0	0	1	0	1	1	1	1	-	1	1	0	0	1	1	1	1	1	0	0	0	0	0	0	1	1	1	0	0	0	1	1	1	0	0	1	0	0	1	1
DArT_196	1	1	1	1	1	0	0	0	1	1	1	1	1	1	1	1	1	1	1	1	1	1	0	1	1	1	0	0	1	1	1	1	1	1	1	1	1	1	0	1	0	1	0	1	1	1	1	1	1
DArT_197	0	1	1	0	0	0	0	0	0	1	1	0	1	1	0	1	1	1	0	0	0	0	1	1	0	0	0	1	1	0	0	0	0	0	0	0	0	0	1	0	1	0	0	0	0	1	0	1	1
DArT_198	0	0	0	1	1	0	0	0	1	1	1	0	1	1	0	0	0	1	0	0	0	0	0	0	1	0	1	0	0	0	0	0	1	1	1	1	0	0	0	0	0	0	0	0	1	0	0	0	0
DArT_199	0	1	1	0	0	1	0	1	1	0	1	0	0	0	0	0	0	1	1	0	0	0	0	1	0	0	0	1	1	0	0	0	0	0	0	0	0	1	0	1	0	0	1	0	0	0	0	-	0
DArT_200	1	1	1	0	1	0	1	0	0	0	0	1	0	1	1	1	1	1	1	1	0	0	0	1	1	1	1	1	0	0	0	1	1	1	0	0	1	0	0	0	0	1	1	0	1	1	1	1	1
DArT_201	1	1	0	1	1	1	1	1	1	1	1	1	1	1	0	0	1	0	1	0	1	1	1	1	1	1	0	1	1	1	1	1	1	0	1	1	1	1	1	0	1	0	1	0	1	1	0	0	1
DArT_202	1	1	0	1	1	1	1	0	1	1	1	1	1	1	1	0	1	0	1	1	1	0	1	1	1	1	1	1	0	1	1	1	1	1	-	1	1	1	0	0	1	0	1	1	1	1	1	1	1
DArT_203	0	1	1	0	0	0	-	0	0	1	0	0	0	0	1	1	0	0	0	0	1	0	0	0	0	0	0	1	0	0	0	1	1	1	1	1	0	0	1	0	0	1	0	-	0	0	0	0	0
DArT_204	-	1	1	1	0	1	1	1	1	1	1	1	1	1	1	1	0	1	1	1	1	1	0	0	-	1	1	1	0	-	1	1	1	1	1	1	1	0	1	1	1	1	1	1	1	1	1	1	0
DArT_205	1	1	1	1	1	1	0	0	1	1	0	1	1	1	0	1	0	1	1	1	0	1	-	1	1	0	1	1	1	1	0	1	0	1	1	1	1	1	0	1	1	1	0	1	1	1	0	0	0
DArT_206	1	0	0	0	1	1	0	1	-	1	1	1	1	1	1	0	0	0	1	1	0	1	0	0	0	1	1	0	0	0	1	0	0	-	0	0	1	1	0	0	1	0	1	0	1	1	1	1	1
DArT_207	1	0	0	1	0	1	1	1	0	0	1	0	0	0	1	0	0	0	0	1	0	0	0	1	1	0	0	1	0	1	1	0	1	1	0	1	0	0	0	0	0	0	0	0	0	0	0	0	0
DArT_208	0	0	0	1	1	0	1	1	1	1	1	0	0	1	1	0	1	1	0	1	1	1	1	1	1	1	1	1	0	0	1	-	1	1	1	1	0	0	1	0	1	1	1	1	0	0	1	0	0
DArT_209	1	1	1	1	1	1	0	0	1	-	0	0	1	1	1	1	1	0	1	0	1	0	0	1	1	1	1	1	-	1	-	1	1	0	1	0	1	0	0	1	1	1	1	1	1	0	1	1	1
DArT_210	0	1	1	1	1	1	1	1	1	1	1	1	1	1	1	0	-	1	1	0	0	0	1	0	0	1	0	1	1	1	1	1	1	1	1	1	1	0	1	0	1	1	1	1	1	1	1	1	1
DArT_211	1	1	1	1	1	1	0	0	-	1	0	1	1	1	0	-	0	1	1	-	0	1	1	1	1	0	1	1	1	1	0	1	0	1	1	1	1	1	0	1	1	1	0	1	1	1	0	0	0
DArT_212	1	1	1	1	0	1	1	0	1	0	1	0	0	0	1	1	0	0	0	1	0	0	0	0	0	1	0	0	0	0	1	1	1	1	0	0	0	0	0	1	1	0	1	1	0	1	0	1	0
DArT_213	0	0	0	1	0	0	1	1	0	1	0	0	0	0	0	-	0	0	0	0	0	0	1	0	0	0	1	0	0	0	1	0	0	0	0	0	0	0	0	0	0	0	0	0	0	0	0	1	0
DArT_214	1	0	0	1	1	1	0	1	0	0	0	0	0	0	0	0	1	0	0	1	0	0	0	0	0	1	0	0	0	1	1	0	0	0	0	0	0	0	0	0	0	0	0	0	0	0	0	0	0
DArT_215	-	1	1	0	0	0	0	0	1	1	0	0	1	1	1	0	0	1	1	0	1	1	0	0	1	0	1	1	1	0	0	0	0	0	0	0	0	1	1	1	1	1	0	0	1	0	0	0	1
DArT_216	1	0	1	1	0	1	1	1	-	0	1	0	0	0	0	0	1	1	0	0	1	1	0	1	1	0	0	0	0	1	1	0	0	0	0	0	1	0	0	0	0	0	1	1	0	0	0	1	0
DArT_217	1	0	1	0	1	1	0	1	0	1	0	0	1	0	0	1	1	0	0	0	0	1	1	1	0	0	1	0	0	0	1	1	0	1	1	0	0	0	1	0	0	0	0	0	1	1	1	1	1
DArT_218	1	0	1	1	0	1	1	0	1	1	1	1	-	0	0	0	-	1	0	1	1	1	1	0	0	0	1	1	0	1	0	0	0	0	1	1	1	0	1	0	0	1	1	0	0	1	1	1	1
DArT_219	0	1	1	0	0	0	0	0	0	0	0	1	1	1	1	0	0	0	0	0	0	0	1	1	0	0	0	1	0	1	0	0	-	0	0	0	0	1	0	0	0	0	0	1	-	0	0	0	1
DArT_220	0	0	0	1	1	0	1	1	1	1	1	0	0	1	1	1	1	1	0	1	1	1	1	1	1	1	1	1	0	0	1	1	1	1	1	1	0	0	1	0	1	1	1	1	0	0	1	0	0
DArT_221	0	1	0	0	0	1	0	1	0	0	1	0	0	0	1	0	0	0	1	1	0	0	0	0	0	0	0	0	1	0	0	0	0	0	0	0	0	1	0	-	0	0	0	0	0	0	0	0	0
DArT_222	1	0	1	0	0	0	0	0	0	0	0	0	0	0	1	0	1	0	0	0	0	0	1	0	0	0	0	0	0	0	0	0	1	1	1	1	0	0	0	0	0	0	0	0	0	1	0	1	0
DArT_223	0	0	0	1	0	0	0	0	0	0	0	1	0	0	0	0	0	0	0	0	1	0	0	0	0	0	0	0	1	0	1	0	0	0	0	0	0	0	0	0	0	1	1	1	0	0	1	0	0
DArT_224	0	1	1	0	1	0	0	0	0	1	0	0	1	0	1	0	-	1	1	0	0	0	-	1	0	1	1	1	0	0	0	0	1	0	1	0	0	1	1	0	1	0	0	1	0	1	1	1	0
DArT_225	1	0	1	0	0	0	0	0	-	0	0	0	0	0	1	0	1	0	0	0	0	0	1	0	0	0	0	0	0	0	0	0	1	1	1	1	0	0	0	0	0	0	0	0	0	1	0	1	0
DArT_226	0	0	0	0	0	0	0	0	0	0	0	0	0	0	0	0	0	0	0	0	0	0	1	0	0	1	0	0	0	0	1	0	0	0	0	0	0	0	0	0	0	0	1	0	0	1	0	1	0
DArT_227	0	0	0	1	1	-	0	0	1	0	0	1	0	0	1	0	1	1	0	1	1	1	1	0	1	0	0	-	0	1	1	1	1	1	1	1	0	0	0	0	-	-	1	1	0	0	0	1	1
DArT_228	1	1	1	0	1	0	1	0	0	0	0	1	0	1	1	1	1	1	1	1	0	0	0	1	1	1	1	1	0	0	0	1	1	1	0	0	1	0	0	0	0	1	1	0	1	1	1	1	1
DArT_229	1	1	1	1	1	1	0	1	1	0	0	1	1	0	0	1	1	-	1	0	1	0	0	0	0	0	0	1	0	0	1	1	1	1	1	0	-	1	0	1	1	0	0	1	1	0	0	0	0
DArT_230	0	1	0	0	1	0	0	0	1	1	1	0	1	1	1	0	1	0	1	1	0	0	0	1	0	1	0	1	0	0	0	0	1	0	1	-	0	0	1	1	0	0	0	1	0	0	0	0	0
DArT_231	1	1	1	1	1	1	1	1	1	1	1	1	1	1	1	0	1	1	1	1	1	0	1	1	1	1	1	1	1	1	1	1	1	1	1	0	1	1	1	1	0	1	1	0	0	1	1	1	1
DArT_232	1	1	-	1	0	1	1	1	1	1	1	0	1	1	1	0	1	1	0	1	1	1	1	1	1	1	1	1	1	1	1	1	1	0	1	0	1	1	1	1	1	1	1	0	1	1	1	1	1
DArT_233	1	1	1	0	1	0	1	1	1	1	1	1	1	1	1	1	1	1	1	1	1	1	1	1	1	1	1	1	1	1	1	1	1	1	0	1	1	1	1	1	0	1	1	0	0	1	0	1	0
DArT_234	0	0	0	0	0	0	0	0	-	0	0	0	1	0	0	-	0	1	0	0	1	0	0	1	1	0	0	0	0	1	1	1	1	1	1	1	1	0	0	0	1	0	0	0	0	0	0	1	1
DArT_235	0	1	0	0	0	0	0	0	-	0	0	0	0	0	1	1	0	0	1	0	0	0	0	1	0	0	0	1	0	0	0	0	0	0	0	0	0	0	0	1	1	0	0	1	0	0	0	0	0
DArT_236	1	1	0	1	1	1	0	0	1	1	1	1	1	1	0	1	0	1	1	0	1	1	1	1	1	0	1	0	1	1	0	1	1	1	1	1	0	1	1	1	1	1	0	0	1	0	0	0	1
DArT_237	0	0	0	0	1	1	1	0	0	1	1	0	1	1	0	-	0	0	0	1	1	1	-	0	1	1	1	0	1	1	0	0	0	0	0	0	1	1	0	0	1	0	1	0	1	0	0	0	1
DArT_238	0	1	1	1	0	1	1	1	1	1	1	1	1	0	0	0	1	1	1	1	1	1	1	1	0	1	1	0	1	0	1	1	1	1	1	1	1	0	1	1	1	1	1	0	1	0	0	0	1
DArT_239	0	1	1	0	0	0	0	0	1	1	0	1	1	1	0	0	0	1	1	0	1	0	-	1	1	1	1	1	0	0	0	0	1	0	1	0	-	1	1	1	0	1	0	1	0	0	0	0	0
DArT_240	1	0	0	1	0	0	0	0	1	1	0	1	1	0	0	0	0	0	0	1	1	1	0	1	1	0	0	0	0	0	1	0	0	0	0	0	0	0	0	1	0	1	1	1	0	1	1	0	0
DArT_241	0	0	0	0	0	0	1	0	1	0	0	0	0	0	1	0	0	1	0	0	0	1	0	0	0	0	0	0	0	0	1	1	0	1	0	1	0	0	0	-	0	0	0	0	0	0	0	0	0
DArT_242	0	1	1	0	1	1	0	0	0	0	0	0	1	1	1	0	1	1	1	0	1	0	1	1	0	1	1	1	1	0	0	-	1	1	1	1	1	1	0	1	1	1	0	1	1	1	1	0	0
DArT_243	0	1	0	0	0	0	0	0	0	0	0	0	0	0	0	1	0	0	1	0	0	0	0	1	0	0	0	1	0	0	0	0	0	0	1	0	0	1	0	-	1	0	0	1	1	0	0	0	0
DArT_244	1	0	1	1	1	1	1	1	1	1	1	1	1	1	0	0	1	1	1	1	0	1	1	0	0	0	0	1	0	0	1	0	0	0	0	0	0	0	1	1	0	1	1	0	1	1	1	0	0
DArT_245	1	1	1	0	0	0	0	0	1	0	0	1	1	1	1	1	1	1	1	1	0	1	1	1	0	1	1	1	1	1	1	1	1	1	1	1	1	0	0	1	1	0	1	1	0	1	0	1	1
DArT_246	0	1	1	0	0	1	0	1	1	0	0	1	1	0	1	1	1	-	0	0	0	0	-	1	1	0	1	1	1	0	0	0	1	0	0	0	1	0	0	1	1	0	0	1	1	1	1	-	1
DArT_247	0	1	1	0	0	-	0	0	0	0	0	0	0	0	0	0	0	0	1	0	0	0	0	1	1	0	1	1	0	0	0	0	1	0	1	0	0	1	0	0	1	0	0	0	0	0	0	0	0
DArT_248	0	1	1	1	1	1	0	0	1	0	1	0	0	1	0	1	1	1	1	0	1	0	-	1	0	0	0	0	1	1	0	1	0	1	0	1	0	1	0	0	1	0	1	1	1	-	0	0	1
DArT_249	1	1	1	0	1	1	0	0	1	1	1	1	1	1	1	0	1	1	1	1	1	1	1	1	0	1	1	1	1	1	1	1	1	1	1	1	1	1	1	1	1	1	1	1	1	1	1	0	1
DArT_250	1	0	0	0	1	0	1	1	0	0	-	0	0	0	1	0	0	1	0	0	1	0	1	0	1	0	1	0	0	1	0	1	1	1	1	1	1	0	1	0	1	1	0	0	0	0	1	1	1
DArT_251	-	1	1	0	0	0	0	0	0	0	0	0	0	0	0	1	0	0	1	0	0	0	0	1	1	1	1	1	0	0	0	-	1	0	1	0	0	1	0	0	1	0	0	0	0	0	0	0	0
DArT_252	1	0	1	0	0	1	1	1	0	1	1	1	1	1	0	1	0	0	0	1	1	0	1	1	1	0	0	0	1	1	0	0	1	0	1	1	1	1	0	0	0	0	1	0	0	1	0	1	1
DArT_253	1	1	1	1	-	0	1	1	0	1	1	0	1	0	1	0	1	1	1	0	1	0	1	1	0	1	1	1	1	0	1	1	1	1	1	1	0	1	0	1	1	0	1	1	1	0	0	1	1
DArT_254	0	1	1	0	1	1	0	0	-	1	-	0	0	0	0	1	0	0	1	1	0	1	0	1	0	1	0	0	1	0	0	0	0	0	0	0	1	1	1	-	0	0	0	0	0	0	0	0	0
DArT_255	1	1	1	1	1	1	1	1	1	0	1	1	1	1	0	0	1	1	1	1	1	0	1	0	1	1	0	1	1	1	1	1	1	1	1	1	1	1	1	1	1	1	1	0	1	1	1	1	0
DArT_256	1	1	1	0	0	1	1	0	1	1	1	0	1	0	1	0	0	1	1	1	1	1	-	0	0	0	1	0	1	1	1	1	1	0	0	0	0	1	1	-	1	0	0	1	1	0	0	1	1
DArT_257	1	0	0	1	1	1	0	1	0	0	0	0	1	0	0	1	1	1	0	0	0	1	0	0	0	0	0	1	0	0	0	0	0	0	0	0	1	1	0	0	1	0	1	0	1	1	0	1	1
DArT_258	0	0	1	1	1	0	1	1	0	0	1	1	0	0	0	1	1	0	1	1	1	1	1	-	-	0	0	0	1	1	0	0	0	0	0	0	1	0	0	0	1	1	1	-	1	1	1	0	1
DArT_259	1	0	1	0	0	0	0	0	0	0	0	0	0	0	0	-	0	0	0	1	0	0	-	0	0	0	1	0	0	1	1	0	1	1	1	1	0	0	0	0	0	0	0	0	0	1	0	1	1
DArT_260	1	0	1	1	1	0	1	0	0	1	-	1	0	1	0	1	1	0	1	-	1	1	0	1	1	0	1	1	0	1	1	1	0	0	1	0	1	0	1	0	1	1	1	1	0	1	1	1	1
DArT_261	0	0	0	1	1	0	0	0	0	0	0	0	0	0	0	0	0	0	0	0	1	0	-	0	1	0	0	0	0	1	0	0	0	0	0	0	0	0	0	0	1	0	0	0	0	0	0	0	0
DArT_262	1	1	1	1	1	1	1	1	1	0	1	1	1	1	0	0	1	1	1	1	1	0	1	0	1	1	0	1	1	0	1	1	1	1	1	1	1	1	1	1	1	1	1	0	1	1	1	1	0
DArT_263	1	1	0	0	1	0	0	0	-	1	1	0	1	1	0	0	1	1	0	0	1	1	0	1	0	1	0	0	1	0	0	0	0	0	0	0	0	1	1	0	0	1	0	0	1	0	0	0	0
DArT_264	0	0	0	1	0	0	0	0	0	0	0	0	0	1	0	0	0	0	0	0	1	1	0	1	0	0	1	0	0	0	0	0	0	0	0	0	0	0	1	0	0	0	0	0	1	0	-	0	0
DArT_265	1	0	1	1	1	1	1	1	1	1	1	0	0	1	1	0	1	1	0	-	1	1	0	0	0	1	0	1	1	1	1	1	1	1	0	1	0	-	-	-	0	1	1	1	0	1	0	0	0
DArT_266	0	0	0	0	0	0	0	0	-	0	0	0	0	0	0	0	0	0	0	0	0	0	0	0	0	0	0	0	0	0	0	0	1	1	1	0	0	1	0	1	1	0	0	0	0	0	0	0	0
DArT_267	0	0	0	0	0	1	0	1	1	0	1	1	0	1	0	0	0	1	-	0	0	0	0	0	0	0	1	-	0	0	0	1	0	1	1	1	0	0	0	1	0	1	0	0	0	0	0	0	0
DArT_268	0	0	1	0	1	0	0	0	0	1	0	0	1	0	0	1	0	0	0	0	0	0	1	0	0	0	1	0	0	0	1	0	0	0	0	0	0	0	1	0	0	0	0	0	1	0	-	1	1
DArT_269	0	0	0	0	1	0	0	0	1	0	0	0	1	1	0	1	0	0	0	0	0	0	-	0	1	0	0	0	0	0	0	0	0	0	0	0	0	0	0	1	0	0	0	0	1	0	0	0	0
DArT_270	1	1	1	1	0	1	1	1	1	1	1	1	1	0	0	0	1	1	1	0	1	0	1	0	0	0	1	1	1	1	0	1	1	1	1	1	0	1	1	1	1	0	0	1	1	0	1	1	1
DArT_271	0	1	1	0	0	-	0	0	1	1	0	0	1	0	1	0	-	0	0	0	1	0	0	1	0	1	0	-	0	0	1	0	1	0	1	0	0	0	0	1	1	1	0	1	1	0	0	0	1
DArT_272	1	0	1	0	0	0	0	0	0	0	0	0	0	0	0	1	0	0	0	1	0	0	0	0	0	0	1	0	0	1	1	0	1	1	1	1	-	0	0	0	0	0	0	0	0	1	0	1	1
DArT_273	0	0	0	0	0	1	1	1	0	0	1	1	1	0	0	1	0	0	0	0	0	1	1	1	1	0	1	1	1	1	0	1	1	1	1	1	0	0	0	0	0	1	1	0	1	1	0	0	0
DArT_274	1	0	1	1	1	1	1	0	1	1	0	0	0	1	1	1	1	1	0	0	0	1	1	1	1	1	1	0	0	1	1	1	1	1	1	1	1	0	0	0	1	1	1	1	1	0	1	1	0
DArT_275	0	1	1	1	0	1	1	1	1	1	1	1	1	0	-	0	1	1	1	1	1	-	1	1	1	1	1	0	1	0	1	1	1	1	1	-	1	0	1	1	1	1	1	0	1	1	0	0	1
DArT_276	0	1	1	1	1	1	-	1	1	1	1	1	1	1	1	0	1	1	1	0	0	0	1	0	0	1	0	1	1	1	1	1	1	1	1	1	1	0	1	0	1	1	1	1	1	1	1	1	1
DArT_277	0	0	0	0	0	0	0	0	-	0	0	1	0	1	0	0	0	0	1	0	0	0	0	0	0	0	0	0	0	0	1	0	0	0	0	0	0	0	0	0	1	1	1	0	0	1	0	0	0
DArT_278	0	1	1	0	0	1	1	0	0	1	1	1	1	1	1	1	0	1	1	1	1	1	-	1	0	1	1	1	1	0	0	1	1	1	1	0	1	1	0	1	1	1	0	1	1	0	0	0	0
DArT_279	0	1	1	0	0	0	0	0	0	0	0	0	0	0	0	0	0	0	1	0	1	0	0	0	0	-	0	1	1	0	0	0	0	0	0	0	1	1	0	-	0	0	0	0	0	-	0	0	-
DArT_280	1	1	1	1	1	1	1	1	1	1	1	1	0	1	1	0	1	1	0	1	1	1	1	1	1	1	0	1	1	1	1	1	1	1	1	1	1	1	1	1	0	0	1	0	0	1	1	1	1
DArT_281	0	0	0	0	0	0	1	1	0	0	1	0	0	0	0	0	0	0	0	0	0	0	0	0	0	0	0	0	1	1	0	0	0	0	0	0	0	1	0	0	0	0	0	0	0	0	0	1	0
DArT_282	1	1	1	-	0	1	0	0	1	1	0	-	0	0	1	0	1	1	1	1	1	1	0	1	1	1	1	1	1	1	1	0	1	1	0	1	1	1	1	0	1	1	-	1	1	1	1	1	1
DArT_283	0	0	0	1	1	1	0	0	0	-	0	0	0	0	0	0	0	0	0	0	0	0	0	0	0	0	0	0	0	0	0	0	0	0	0	0	1	0	0	0	0	1	0	0	0	0	0	0	0
DArT_284	1	1	1	1	1	0	1	1	0	1	1	0	1	1	1	1	1	1	1	1	0	0	1	1	1	1	1	1	1	1	0	0	1	1	1	1	0	1	0	1	1	1	0	1	1	1	0	0	0
DArT_285	1	1	1	1	1	1	1	-	0	0	1	0	1	0	1	1	1	0	1	0	1	1	1	0	1	1	1	1	0	1	0	0	1	0	1	0	1	0	1	0	1	0	0	0	0	1	1	1	1
DArT_286	0	0	0	0	0	0	0	0	0	0	0	0	0	0	0	0	0	0	0	0	0	0	0	0	0	0	0	0	1	0	1	0	0	0	0	0	0	-	0	0	1	0	1	0	0	1	0	0	0
DArT_287	-	1	1	1	1	1	1	0	1	0	1	1	1	0	1	1	0	1	1	0	1	1	1	1	1	1	0	1	1	1	0	1	1	1	1	1	1	1	0	1	1	0	1	1	1	1	0	1	0
DArT_288	0	1	0	1	1	0	0	0	1	-	1	1	1	1	1	1	1	1	0	0	1	1	0	0	0	1	0	0	1	1	1	0	-	0	1	1	0	1	1	-	0	1	1	0	1	1	0	0	0
DArT_289	1	0	0	1	1	1	0	0	0	1	1	0	1	0	0	0	1	1	0	0	0	1	1	1	1	1	1	0	1	1	1	0	0	0	0	0	1	1	1	0	0	1	0	1	0	1	1	0	1
DArT_290	1	1	1	1	1	1	0	0	0	1	1	1	1	1	1	0	1	0	1	1	1	1	0	1	1	1	1	0	1	1	1	1	0	1	0	1	1	1	1	1	1	-	0	0	1	0	0	0	1
DArT_291	0	1	0	0	0	0	0	0	1	0	0	1	1	1	1	0	0	1	1	0	1	1	0	1	0	0	1	1	0	0	0	1	0	1	1	0	0	0	1	1	1	1	0	1	1	1	1	0	0
DArT_292	0	1	1	0	-	1	-	1	0	1	0	1	0	1	1	0	1	0	1	0	0	0	1	1	1	0	1	1	1	1	0	1	1	1	1	1	1	1	1	1	1	1	1	0	0	0	0	0	0
DArT_293	1	1	1	0	0	0	0	1	1	1	1	1	1	1	1	1	1	1	1	1	1	1	1	1	1	1	1	1	1	0	0	1	1	1	1	1	1	1	0	0	1	1	1	1	1	1	1	0	0
DArT_294	0	1	0	0	0	1	0	0	0	0	1	0	0	0	1	1	0	0	1	0	0	0	-	-	0	-	0	1	0	1	1	0	0	0	0	0	0	1	0	0	0	0	0	1	0	0	0	0	1
DArT_295	1	1	1	1	1	1	1	1	1	1	1	1	1	0	1	0	1	1	1	1	1	0	1	0	0	0	0	1	1	0	1	1	1	1	1	0	1	1	0	1	1	1	1	1	1	1	1	1	1
DArT_296	1	-	1	1	1	1	1	1	1	0	1	1	1	1	0	0	1	1	1	1	1	0	1	0	1	1	0	-	1	-	1	1	1	1	1	1	1	1	1	1	1	1	1	0	1	1	1	1	0
DArT_297	0	1	1	0	0	1	0	1	-	0	1	0	0	0	0	0	0	1	1	0	0	0	0	1	0	0	0	1	1	0	0	0	0	0	0	0	0	1	0	1	0	0	1	0	0	0	0	0	0
DArT_298	0	1	0	0	0	0	0	-	0	0	0	0	0	0	1	0	1	1	0	0	1	0	-	1	0	0	0	0	0	0	-	1	1	1	1	0	0	1	0	1	0	1	0	1	0	0	0	0	0
DArT_299	1	0	1	1	1	0	1	0	1	0	1	1	0	1	1	0	1	1	0	1	0	-	1	0	0	1	1	0	0	1	1	1	1	1	1	1	1	0	0	0	0	1	1	-	0	0	1	1	1
DArT_300	0	1	0	-	1	0	0	0	0	0	0	0	1	0	1	1	0	0	0	0	0	0	0	1	0	1	0	1	1	1	0	0	0	0	0	0	1	1	0	-	1	0	0	1	1	0	0	0	0
DArT_301	1	1	0	1	1	1	0	0	1	1	0	1	1	0	1	0	0	1	1	0	1	1	1	-	0	1	-	1	1	1	1	1	0	1	0	1	1	0	-	-	1	0	1	1	1	0	0	0	1
DArT_302	0	0	0	1	0	1	1	1	1	0	0	1	0	0	0	0	1	1	1	0	1	1	1	0	1	0	1	1	1	0	1	1	1	1	1	1	1	1	1	0	1	1	1	1	0	1	1	1	1
DArT_303	1	1	1	0	1	1	0	1	1	0	1	1	1	0	1	1	1	0	1	1	0	0	1	0	1	1	1	1	1	0	1	1	1	1	1	1	1	1	1	1	1	1	1	0	1	1	1	1	1
DArT_304	1	1	0	0	1	1	1	1	0	1	1	1	1	0	0	1	1	1	1	0	0	1	1	1	0	0	0	1	0	0	0	1	1	0	1	0	0	1	1	0	1	0	1	0	1	1	1	1	0
DArT_305	1	1	1	1	1	1	1	1	1	1	1	1	1	1	1	0	1	0	1	0	1	1	1	1	1	1	1	0	0	1	1	1	1	1	1	1	1	1	1	1	1	1	1	1	1	1	1	1	1
DArT_306	1	1	-	1	0	0	1	1	1	0	1	1	0	0	1	1	1	0	1	1	1	0	1	1	1	0	0	0	1	1	1	1	1	1	1	0	1	1	0	0	1	1	1	1	1	-	1	1	1
DArT_307	0	0	0	1	1	1	0	1	0	1	1	1	1	0	0	0	0	0	1	0	1	0	1	1	1	1	1	0	1	1	-	-	0	0	1	0	1	1	1	0	1	1	1	0	0	0	1	1	0
DArT_308	0	1	1	0	0	0	0	0	0	1	0	0	1	1	1	1	0	1	0	0	1	0	0	1	0	0	0	0	0	0	1	1	0	1	0	0	0	1	1	0	1	0	1	1	1	0	0	0	1
DArT_309	0	0	1	0	1	1	1	1	1	1	1	1	1	1	0	1	1	0	1	0	0	1	1	1	1	1	1	1	0	1	0	1	1	1	1	1	-	0	1	1	0	1	1	0	1	1	1	1	1
DArT_310	1	1	0	0	1	1	1	1	0	1	1	1	1	0	0	1	1	1	1	0	0	1	-	1	0	0	0	1	0	0	0	1	1	0	1	0	0	1	1	0	1	0	1	0	1	1	1	1	0
DArT_311	1	1	1	-	1	0	-	1	0	1	0	0	1	0	1	1	0	0	1	-	1	1	-	1	0	0	0	1	1	0	0	1	1	1	1	1	0	1	1	1	1	0	1	-	1	-	0	0	0
DArT_312	0	0	0	0	0	0	0	0	0	0	0	0	1	1	0	0	0	0	0	0	0	0	-	0	1	1	0	1	0	0	0	1	0	1	0	1	0	0	0	0	0	1	1	0	0	1	0	0	0
DArT_313	1	0	0	0	1	0	1	1	1	1	0	1	1	1	1	0	1	0	1	1	0	1	1	1	1	1	1	1	1	1	1	1	1	1	1	1	1	1	1	1	1	1	1	1	1	0	1	1	1
DArT_314	0	0	0	1	0	-	0	0	0	1	1	1	1	0	0	1	0	0	0	0	1	0	0	0	1	0	0	0	1	0	0	0	0	0	0	0	1	0	0	1	1	0	0	0	0	0	0	0	0
DArT_315	1	1	1	1	1	1	1	1	1	0	1	1	1	1	0	0	1	1	1	1	1	0	1	0	1	1	0	1	1	1	1	1	1	1	1	1	1	1	1	1	1	1	1	0	1	1	1	1	0
DArT_316	0	1	1	0	1	1	0	1	0	1	1	0	0	1	1	1	0	1	1	1	1	1	1	1	1	0	1	1	1	1	0	1	1	1	1	1	1	1	1	1	1	1	1	1	1	1	1	1	1
DArT_317	0	1	-	1	0	0	0	0	0	0	0	0	0	0	1	0	1	0	-	0	0	0	0	1	0	0	0	0	1	0	0	1	0	1	0	0	0	0	0	1	1	0	0	0	0	0	0	1	0
DArT_318	1	0	0	1	0	1	0	0	0	1	0	1	0	0	1	0	-	1	0	1	1	1	1	1	1	1	1	0	1	1	1	1	1	1	1	1	1	1	0	1	1	0	1	0	0	-	0	1	0
DArT_319	0	0	1	1	1	0	0	0	-	1	1	0	1	1	0	1	1	0	0	0	1	1	0	0	1	0	0	0	0	0	0	0	0	0	0	0	0	0	1	0	0	0	0	0	0	1	1	0	0
DArT_320	0	1	0	1	0	1	1	1	0	0	0	0	0	0	0	1	0	0	1	0	1	0	-	-	0	1	0	1	1	0	1	1	1	1	1	1	1	0	0	0	-	1	0	0	1	0	0	1	0
DArT_321	0	1	0	0	1	0	0	0	1	1	0	0	1	1	1	1	1	-	1	1	0	1	0	1	0	1	0	1	1	1	1	0	1	0	0	-	0	0	0	1	0	1	1	1	1	1	0	0	0
DArT_322	1	0	1	0	0	1	0	0	1	1	0	0	0	0	0	1	1	1	1	1	1	1	1	1	1	1	1	0	1	1	1	0	1	1	0	1	0	-	1	0	0	1	0	0	1	1	1	1	0
DArT_323	1	0	0	0	0	0	0	0	1	0	0	0	0	0	1	0	1	1	1	0	0	1	0	0	0	0	0	0	0	1	1	1	1	1	1	1	0	0	0	0	0	1	1	0	0	1	0	0	0
DArT_324	1	1	1	0	0	1	0	1	0	0	-	1	0	0	0	0	1	0	1	0	0	1	0	1	1	1	1	1	1	0	1	0	0	1	1	0	1	1	-	1	1	0	-	0	1	1	0	0	0
DArT_325	1	0	-	0	1	0	0	0	1	0	0	0	0	0	1	0	0	1	1	1	0	0	0	0	0	1	0	1	0	0	1	1	1	1	0	1	0	0	0	1	0	1	0	0	0	1	0	1	0
DArT_326	0	1	1	0	0	0	0	0	0	1	1	0	1	1	0	1	1	1	-	1	0	0	-	1	1	0	0	1	1	1	0	0	0	0	0	0	0	0	1	1	1	0	0	0	0	1	0	1	1
DArT_327	-	0	1	0	0	0	0	-	0	0	0	0	0	0	0	0	0	0	0	1	0	0	0	-	0	0	1	0	0	1	1	0	-	1	1	1	0	0	0	0	0	0	0	0	0	1	0	1	1
DArT_328	0	0	1	0	1	0	0	0	0	1	0	0	1	0	0	0	0	0	0	0	0	0	1	0	0	0	1	0	0	0	-	0	0	0	0	0	0	0	1	0	0	0	0	0	1	0	1	1	1
DArT_329	0	0	0	0	0	1	0	0	0	0	0	0	0	0	1	1	0	0	0	0	1	0	-	0	1	0	1	0	1	0	0	0	1	0	1	1	1	0	0	0	0	1	0	1	0	0	1	0	0
DArT_330	0	1	0	0	0	0	0	0	0	0	0	0	0	0	0	-	1	0	1	0	0	0	0	0	0	0	0	1	0	0	0	0	1	0	0	1	1	0	0	0	1	0	0	1	1	0	0	0	0
DArT_331	0	0	0	0	0	0	0	0	0	1	1	0	1	0	0	0	1	0	0	0	1	1	0	0	1	0	0	0	0	0	0	0	0	1	0	1	0	0	0	0	1	1	0	0	0	0	0	0	0
DArT_332	1	1	0	0	0	-	-	1	0	0	0	0	1	0	1	0	1	1	1	1	1	0	1	1	0	1	0	0	1	1	1	0	-	1	1	1	0	0	0	-	0	0	1	1	0	0	0	0	0
DArT_333	0	1	0	0	1	0	0	0	-	0	-	1	1	0	0	1	0	0	0	0	0	0	0	1	0	1	0	0	1	0	1	1	1	1	-	1	1	0	0	1	1	0	0	1	0	0	0	0	0
DArT_334	0	1	0	0	0	0	0	0	0	0	0	0	1	0	1	-	0	1	1	0	0	0	0	0	0	0	0	1	0	0	0	1	0	1	1	-	0	0	0	1	1	1	0	0	0	1	0	0	0
DArT_335	0	-	0	0	1	1	-	1	0	1	1	0	0	1	1	-	1	0	-	1	-	1	1	0	0	1	1	-	1	0	0	1	1	1	1	1	1	0	1	1	1	0	1	1	1	1	1	1	0
DArT_336	1	-	1	1	1	-	1	1	1	0	1	1	0	1	1	1	1	0	0	1	1	-	0	1	1	0	0	1	0	1	-	0	1	1	1	1	1	-	0	1	1	0	0	0	1	-	0	0	1
DArT_337	1	0	1	0	0	0	1	0	0	0	0	0	0	0	1	0	1	1	0	0	0	1	0	0	0	0	1	0	-	-	0	1	1	1	1	0	0	0	1	0	0	1	0	0	0	1	1	1	1
DArT_338	0	1	0	0	1	1	1	1	1	1	1	0	1	1	0	0	1	1	1	1	0	1	1	1	1	1	0	1	1	0	1	1	1	1	1	1	1	1	1	1	1	1	1	0	1	1	1	1	1
DArT_339	1	0	0	1	0	1	1	1	0	0	1	0	0	0	1	-	0	0	0	1	0	-	0	1	1	0	0	1	0	1	1	0	1	1	0	1	0	0	0	0	0	0	0	0	0	0	0	0	0
DArT_340	0	0	0	0	0	1	0	0	-	1	0	0	0	0	0	0	1	1	0	0	1	1	0	0	0	1	1	0	1	1	1	0	0	0	0	0	0	0	1	0	0	1	0	0	0	1	1	0	0
DArT_341	1	0	1	1	1	0	0	0	1	1	0	1	0	1	1	0	1	1	0	1	0	1	1	0	0	1	0	0	0	1	1	1	1	1	0	1	1	0	0	0	0	1	1	1	0	1	1	1	1
DArT_342	0	0	0	0	0	0	0	0	-	0	0	0	1	1	0	0	1	0	0	0	1	1	-	0	0	1	0	0	0	1	0	0	0	0	0	0	0	0	0	0	0	0	0	0	0	1	1	-	1
DArT_343	1	1	0	1	-	1	1	1	1	1	0	1	1	1	1	0	1	1	1	1	1	1	1	1	1	1	1	1	1	1	1	1	1	1	1	1	1	1	1	-	1	1	1	0	1	0	1	1	1
DArT_344	0	0	0	0	0	0	0	0	-	0	0	0	1	1	0	0	0	0	0	0	0	0	-	0	-	1	0	1	0	1	0	1	0	1	0	1	0	0	0	0	0	1	1	0	0	0	0	0	0
DArT_345	0	0	1	1	1	1	1	1	1	1	1	1	1	1	1	0	1	1	1	0	1	1	1	1	1	1	1	1	0	1	0	1	1	1	1	1	1	0	1	1	1	1	1	1	1	1	1	0	0
DArT_346	0	1	1	1	0	1	1	1	1	0	-	0	0	0	1	0	1	1	1	1	0	0	-	-	0	0	1	1	1	1	0	1	0	1	0	1	0	1	0	1	1	0	1	1	1	0	1	1	1
DArT_347	0	0	0	0	-	0	0	0	0	1	1	0	1	1	1	0	0	1	0	0	0	1	1	0	0	1	0	0	1	0	0	1	0	1	1	0	1	0	1	1	0	0	-	0	0	1	0	1	1
DArT_348	1	1	1	0	1	0	1	1	0	1	1	0	0	1	0	0	0	0	0	0	0	1	0	1	0	0	0	1	1	0	0	0	0	0	0	0	0	-	0	0	0	0	1	0	0	0	0	0	0
DArT_349	0	1	1	0	0	1	0	0	0	0	0	1	-	0	0	1	0	0	1	0	0	0	0	1	0	0	0	1	0	0	0	0	0	0	0	0	0	0	1	1	1	0	1	1	-	0	0	0	0
DArT_350	1	1	1	1	0	1	1	1	1	1	1	1	0	1	1	1	1	1	1	0	1	1	1	0	1	0	1	1	1	1	1	0	1	0	1	1	1	0	1	1	1	1	0	1	1	1	1	1	1
DArT_351	1	0	1	1	1	1	1	1	0	1	-	1	1	1	0	0	1	1	1	1	0	1	1	0	0	0	0	1	0	0	1	0	0	0	0	0	0	0	1	1	0	1	1	0	1	1	1	0	0
DArT_352	1	1	1	0	0	0	1	-	0	1	0	1	1	1	0	1	0	1	1	0	0	0	0	1	1	1	1	0	1	1	1	0	-	0	0	-	1	0	1	0	0	1	1	-	0	1	1	0	0
DArT_353	0	0	0	0	0	0	0	0	0	1	-	1	0	1	0	0	0	0	0	0	0	0	0	0	0	1	1	0	0	0	0	1	1	1	0	1	0	0	0	0	0	0	1	0	1	0	0	0	0
DArT_354	0	1	0	0	0	0	0	0	0	0	0	0	0	0	0	0	0	0	0	0	0	0	0	0	0	1	0	0	1	1	0	1	0	0	1	0	0	1	0	0	1	0	0	0	0	0	0	0	0
DArT_355	0	1	1	0	0	1	0	0	0	0	0	1	-	0	0	1	0	0	1	0	0	0	0	1	0	0	0	1	0	0	0	0	0	0	0	0	0	0	0	1	-	0	1	1	0	0	0	0	0
DArT_356	0	0	-	0	0	0	0	0	-	0	0	0	1	1	0	0	0	0	0	0	0	0	-	0	-	1	0	1	0	1	0	1	0	1	0	1	0	0	0	0	0	1	1	0	0	1	0	0	0
DArT_357	0	0	0	0	0	1	0	0	0	0	-	0	0	0	0	1	1	0	0	1	0	0	0	1	0	0	0	0	0	0	1	0	0	0	0	0	0	0	0	0	0	0	1	0	0	1	0	0	0
DArT_358	-	-	1	1	0	0	1	1	1	0	1	1	1	1	1	0	1	1	1	1	1	1	1	1	0	1	1	1	1	1	1	1	1	1	1	1	1	0	1	1	1	0	1	1	1	0	0	1	0
DArT_359	0	0	0	1	1	0	0	0	0	0	0	0	0	0	0	0	0	0	0	0	1	0	-	0	1	0	0	0	0	1	0	0	0	0	0	0	0	0	0	-	1	0	0	0	0	0	0	0	0
DArT_360	1	1	1	1	1	1	1	1	1	-	1	1	1	-	0	1	1	0	0	0	1	1	1	0	1	1	1	0	1	1	1	0	1	0	1	1	0	1	-	0	1	1	0	1	1	1	1	0	0
DArT_361	1	-	0	0	0	0	-	0	0	1	0	0	0	0	1	-	1	1	-	0	1	1	1	0	1	0	1	1	1	-	1	1	0	1	1	0	0	1	-	0	1	1	1	1	0	0	1	-	0
DArT_362	1	1	1	0	-	0	1	0	0	1	0	1	0	0	1	0	-	1	1	1	0	0	0	1	1	1	1	0	0	0	1	0	-	1	0	0	1	1	1	0	0	0	1	0	1	1	1	1	1
DArT_363	0	0	0	0	0	0	0	0	0	0	0	0	1	1	0	0	0	0	0	0	0	0	-	0	1	1	0	1	0	1	0	1	0	1	0	1	0	0	0	0	0	1	1	0	0	0	0	0	0
DArT_364	0	0	0	0	0	0	0	0	0	0	0	0	0	0	1	0	0	0	0	0	1	0	0	0	1	0	1	0	1	0	0	0	1	0	1	1	1	0	0	0	0	1	0	1	0	0	1	0	0
DArT_365	1	0	0	1	1	-	1	1	1	1	1	0	0	0	0	0	0	0	0	1	0	1	1	1	1	1	1	0	0	0	0	0	0	0	0	0	1	0	1	0	1	0	0	-	0	0	0	-	1
DArT_366	0	1	1	1	0	0	1	1	1	0	0	0	0	0	1	0	0	1	1	1	0	0	1	0	0	0	-	0	1	0	0	0	0	0	0	0	1	1	0	-	0	0	0	1	0	0	0	0	0
DArT_367	0	0	0	0	0	0	0	0	0	0	0	0	1	1	-	0	0	0	0	0	0	0	-	0	1	1	0	1	0	1	0	1	0	1	0	1	0	0	0	0	0	1	1	0	0	-	0	0	0
DArT_368	1	0	0	1	1	1	1	1	1	1	1	1	1	1	0	0	1	1	1	0	0	0	1	1	1	0	1	1	0	1	1	1	0	1	1	1	0	-	1	-	1	0	1	0	1	1	1	1	1
DArT_369	0	1	0	0	0	0	0	0	0	0	0	0	0	0	0	0	0	0	0	0	0	0	0	0	0	1	0	0	1	1	0	1	0	0	0	0	0	1	0	0	-	0	0	0	0	0	0	0	0
DArT_370	1	1	1	0	1	0	0	0	0	1	0	0	0	1	1	0	0	0	1	1	1	1	1	1	-	0	1	1	1	1	1	-	1	0	0	0	1	1	1	1	0	1	1	0	1	1	-	1	1
DArT_371	0	0	0	0	0	0	0	0	0	0	0	0	0	0	1	0	0	0	1	0	0	0	0	1	1	0	0	1	0	0	0	0	0	0	0	0	0	-	0	-	1	0	0	0	0	0	0	0	0
DArT_372	1	1	1	-	1	0	0	0	0	1	1	1	1	1	1	0	0	0	0	1	1	0	-	0	1	0	1	0	1	1	1	1	0	1	0	0	0	1	1	1	0	1	-	1	0	0	1	-	0
DArT_373	0	0	0	1	1	1	0	0	0	0	0	0	0	0	0	0	0	0	0	0	0	0	-	0	0	0	0	0	0	0	0	0	0	0	0	0	1	0	0	0	0	1	0	0	0	0	0	0	0
DArT_374	1	1	1	1	0	1	1	1	1	1	1	1	0	1	1	1	1	1	1	0	1	1	1	0	1	0	1	1	1	1	1	0	1	0	1	1	1	0	1	1	1	1	0	1	1	1	1	1	1
DArT_375	0	0	0	1	1	1	0	0	-	0	0	0	0	0	0	0	0	0	0	0	0	0	0	0	0	0	0	0	0	0	0	0	0	0	0	0	1	0	0	0	1	1	0	0	0	0	0	0	0
DArT_376	0	0	1	1	1	1	1	1	1	1	1	1	1	1	1	0	1	1	1	0	1	1	1	1	1	1	1	1	0	1	0	1	1	1	1	1	1	0	1	1	1	1	1	1	1	1	1	0	0
DArT_377	1	1	1	0	1	0	0	1	1	0	0	1	-	1	1	0	1	1	0	1	1	1	1	1	-	1	1	0	1	1	1	1	1	1	1	1	1	0	1	1	1	-	1	1	1	1	0	1	1
DArT_378	1	-	0	0	1	0	0	0	0	1	0	0	1	-	0	0	0	0	0	0	0	0	1	0	1	1	0	0	0	0	0	0	0	0	0	0	1	1	0	0	0	0	1	0	0	1	0	1	1
DArT_379	1	1	1	1	1	1	0	0	1	-	0	0	1	1	1	1	1	0	1	0	1	0	0	1	1	1	1	1	-	1	1	1	1	0	1	0	1	0	0	1	1	1	1	1	1	0	1	1	1
DArT_380	1	0	1	1	1	1	1	1	1	0	1	0	1	1	1	1	1	1	1	1	1	1	1	1	1	1	0	0	1	1	1	1	1	1	1	1	1	1	0	0	0	1	1	1	1	1	1	1	0
DArT_381	1	1	1	1	1	1	0	0	0	1	1	0	1	1	1	0	1	1	1	0	1	1	1	0	1	1	1	1	1	0	1	0	1	1	1	1	1	1	1	1	1	0	0	1	-	1	1	-	0
DArT_382	1	-	1	0	0	0	0	1	-	1	1	1	1	1	1	1	1	1	1	0	0	1	-	1	-	0	1	1	0	0	0	1	1	1	0	-	1	0	1	1	-	1	1	1	1	1	1	0	1
DArT_383	0	0	0	1	0	0	0	0	0	1	0	1	-	0	1	-	0	0	1	1	1	1	0	-	1	0	1	0	0	1	0	1	0	0	0	0	1	0	1	0	1	1	0	1	0	0	0	0	0
DArT_384	1	1	1	0	1	0	0	1	1	0	0	1	1	1	1	0	1	1	0	1	1	1	1	1	1	1	1	0	1	1	1	1	1	1	1	1	1	0	1	1	1	1	1	1	1	1	0	1	1
DArT_385	1	0	0	0	0	0	0	0	1	0	0	1	0	0	1	0	0	0	0	0	0	0	1	0	0	0	0	1	0	0	0	1	1	0	1	0	0	0	0	0	0	0	0	0	0	0	0	1	1
DArT_386	0	1	1	0	1	0	0	1	-	0	1	1	1	1	1	-	1	1	0	1	1	1	0	1	1	1	1	1	1	1	1	1	1	1	1	0	1	1	1	1	1	1	1	1	1	1	0	-	1
DArT_387	-	0	0	0	1	0	0	-	1	1	-	1	0	1	0	0	1	0	0	0	0	1	1	0	0	1	1	0	1	1	0	0	0	0	0	-	0	1	1	-	0	0	0	0	1	-	-	1	0
DArT_388	0	1	1	0	0	1	0	0	-	0	0	1	1	1	0	1	0	0	1	0	0	0	0	1	1	0	0	1	0	0	0	0	0	0	0	0	0	0	-	1	1	0	1	1	1	0	0	0	0
DArT_389	0	0	-	0	0	0	0	0	0	0	0	0	0	0	0	0	0	0	0	0	0	0	0	0	0	0	0	0	0	0	0	1	1	0	1	0	0	0	0	0	0	0	0	0	0	0	0	0	0
DArT_390	1	1	1	1	1	1	0	0	0	1	1	1	1	1	1	0	1	0	1	1	1	1	0	1	1	1	1	0	1	1	1	1	0	1	0	1	1	1	1	1	1	-	0	0	1	0	0	0	1
DArT_391	0	0	0	0	0	0	0	0	0	0	0	0	1	1	1	0	0	0	0	0	0	0	-	0	1	1	0	1	0	1	0	1	0	1	0	1	0	0	0	0	0	1	1	0	0	-	0	0	0
DArT_392	1	0	0	0	0	0	0	0	1	0	-	-	0	1	0	0	1	0	0	0	0	0	1	1	1	0	1	1	0	1	1	0	0	1	1	0	1	-	0	1	-	0	0	1	0	-	1	-	1
DArT_393	0	-	0	0	0	0	0	0	0	0	0	0	0	0	0	0	0	0	0	0	1	0	0	0	0	0	0	0	0	0	0	0	0	0	0	0	1	0	0	0	1	0	0	1	0	0	0	0	0
DArT_394	0	1	0	0	0	0	0	0	0	0	0	0	0	0	0	1	1	0	1	0	0	0	0	0	0	0	0	1	0	0	0	0	1	0	0	1	1	0	0	0	1	0	0	1	1	0	0	0	0
DArT_395	1	0	1	1	1	1	1	1	0	0	-	0	1	0	1	0	1	1	1	0	0	1	-	0	0	1	1	0	1	0	1	1	0	1	0	1	1	1	0	1	1	1	1	0	0	1	1	1	1
DArT_396	0	0	0	0	0	0	0	0	1	1	0	0	0	-	0	-	1	1	0	0	0	1	0	0	1	1	0	0	0	1	0	0	0	0	0	0	0	0	0	0	0	0	0	0	1	1	0	0	0
DArT_397	0	0	0	0	0	0	1	-	0	1	1	1	1	0	0	0	0	1	0	0	1	1	1	0	1	1	-	0	0	1	1	0	1	1	1	1	-	0	0	0	0	1	0	1	0	1	1	0	1
DArT_398	1	0	1	1	1	1	0	1	1	1	1	1	1	1	0	0	1	1	1	1	1	1	1	1	1	1	1	1	1	1	1	1	1	1	1	0	1	1	1	1	1	1	1	1	0	1	1	1	1
DArT_399	0	1	-	1	1	0	1	1	0	1	1	0	1	0	1	0	0	1	1	1	1	1	1	0	0	-	0	1	1	1	1	0	0	0	0	0	-	0	1	1	1	1	1	0	1	1	1	1	1
DArT_400	0	0	0	0	0	0	0	0	0	0	0	0	0	0	0	0	0	0	1	0	0	0	-	0	1	1	0	0	0	0	1	1	0	1	1	0	0	0	0	0	0	1	0	0	0	0	0	0	0
DArT_401	0	1	1	1	0	0	1	0	1	0	0	0	0	0	1	0	0	1	1	1	0	0	-	0	0	0	-	0	1	0	0	0	0	0	0	0	1	1	0	-	0	0	0	1	0	0	0	0	0
DArT_402	0	1	1	1	0	0	1	-	-	0	0	0	0	0	1	0	0	1	1	-	0	0	0	0	0	0	0	0	1	0	0	0	0	0	0	0	1	1	0	-	0	0	0	0	0	0	0	0	0
DArT_403	1	0	1	0	0	1	0	0	1	-	0	0	0	0	0	1	1	1	1	1	1	1	1	1	1	1	1	0	1	1	1	0	1	1	0	1	0	1	1	0	0	1	0	0	1	1	1	1	0
DArT_404	0	1	0	0	-	1	0	0	0	1	1	1	1	1	0	0	0	-	1	1	0	1	0	-	1	1	0	1	0	0	0	0	-	0	1	0	0	1	1	0	1	0	1	1	1	0	0	0	-
DArT_405	0	1	0	0	0	0	-	1	-	0	0	1	0	1	1	0	0	1	1	1	0	0	0	1	0	0	0	1	0	0	0	0	0	0	0	-	0	0	0	0	1	0	0	1	1	0	0	0	0
DArT_406	0	1	1	0	0	1	0	0	0	0	0	1	1	0	0	1	0	0	1	0	0	0	0	1	0	0	0	1	0	0	0	0	0	0	0	0	0	0	-	1	1	0	-	1	1	0	0	0	0
DArT_407	1	1	0	0	0	0	0	0	0	0	0	0	0	-	1	0	0	0	0	0	1	0	0	1	1	0	0	1	1	0	-	1	0	0	1	0	1	1	0	0	-	1	0	0	1	0	0	-	0
DArT_408	1	1	1	0	0	0	1	1	0	1	0	1	1	0	0	1	0	1	1	0	0	0	0	1	1	1	1	0	1	1	1	0	0	0	0	0	1	0	1	0	0	1	1	-	0	1	1	0	0
DArT_409	1	1	1	0	0	1	1	1	1	1	1	1	0	0	1	0	1	1	1	1	1	1	-	1	1	1	1	1	1	1	1	1	1	1	1	1	1	1	1	1	1	1	1	1	1	1	0	1	1
DArT_410	1	0	0	1	0	0	0	0	0	0	0	0	0	0	1	-	0	0	0	0	1	0	-	0	0	0	0	0	0	0	1	1	1	1	1	1	0	0	0	0	0	0	0	0	0	1	0	1	0
DArT_411	0	0	0	0	0	0	0	0	0	0	0	1	0	0	0	0	0	0	1	1	0	0	1	0	1	0	1	1	0	0	-	0	0	0	0	0	1	0	0	-	0	0	0	0	0	0	0	0	1
DArT_412	0	1	1	-	1	0	1	0	0	0	-	0	-	1	1	1	0	0	1	0	0	0	0	1	0	0	1	1	1	0	0	-	1	0	1	1	0	1	-	-	0	0	1	1	1	0	1	1	1
DArT_413	0	1	1	1	1	1	1	1	0	-	1	1	1	1	1	1	-	1	-	1	0	1	1	1	0	1	0	1	1	1	0	1	1	1	0	0	1	1	1	1	1	1	1	1	0	1	1	1	1
DArT_414	0	1	0	1	1	1	1	1	1	0	1	0	-	0	1	0	0	0	-	1	1	1	1	1	1	0	0	0	1	0	1	1	1	1	0	1	0	1	1	-	0	0	1	1	1	0	0	0	0
DArT_415	1	0	0	0	0	0	1	0	1	0	0	1	1	0	0	0	0	1	0	1	1	1	1	0	1	0	1	0	0	1	1	1	0	1	0	1	0	0	1	0	0	1	1	-	0	1	1	0	1
DArT_416	0	1	0	0	0	0	0	0	0	0	0	0	0	0	1	0	0	0	1	0	0	0	0	-	0	0	0	1	0	0	0	0	0	0	0	0	0	1	0	0	0	0	0	1	0	0	0	0	0
DArT_417	-	0	0	-	1	0	0	0	1	0	0	1	0	1	1	0	1	1	0	1	0	-	1	0	0	1	1	0	0	1	1	1	1	1	0	1	1	0	0	-	0	1	1	1	0	0	-	1	1
DArT_418	0	1	1	1	0	1	0	1	0	1	0	-	0	0	1	1	0	0	1	0	0	1	0	0	0	0	1	1	1	0	0	0	0	0	0	0	0	1	1	1	0	0	0	0	-	0	0	1	0
DArT_419	1	-	0	1	1	1	1	1	1	0	1	1	1	1	0	0	0	1	1	1	1	1	1	1	1	0	1	0	1	1	1	1	0	1	1	1	0	1	0	1	1	1	0	1	0	1	1	0	0
DArT_420	-	0	1	1	1	0	1	1	-	0	0	1	1	1	1	0	1	0	-	0	0	1	1	0	0	0	0	1	0	1	1	1	0	0	0	0	1	-	0	1	0	1	1	1	1	1	1	1	1
DArT_421	1	0	1	1	1	1	1	0	1	1	1	1	1	1	1	1	1	1	0	1	1	1	1	1	1	1	1	0	0	1	1	1	0	1	1	1	1	1	1	0	1	1	1	1	0	1	1	1	1
DArT_422	0	1	0	0	0	0	0	0	0	0	0	0	0	0	1	0	1	1	0	0	1	0	1	1	0	0	0	0	0	0	0	1	1	1	1	0	0	1	0	1	0	1	0	1	0	0	0	0	0
DArT_423	0	0	0	1	0	0	0	0	0	0	0	0	0	0	0	0	0	0	0	0	0	0	1	1	0	0	0	0	0	0	0	0	0	0	0	0	0	0	0	0	0	0	0	0	0	0	0	0	0
DArT_424	0	1	1	0	1	1	0	1	0	1	1	0	0	1	1	1	0	1	1	1	1	1	1	1	1	0	1	1	1	1	0	1	1	1	1	1	1	1	1	1	1	1	1	1	1	1	1	1	1
DArT_425	1	1	1	0	0	0	1	1	0	1	1	1	1	0	1	1	0	-	-	1	0	1	1	0	1	1	0	1	0	0	0	1	1	1	1	-	0	0	-	1	1	-	1	0	1	1	0	1	1
DArT_426	1	1	0	1	0	1	1	1	1	1	1	1	1	1	1	0	0	0	-	1	1	1	1	1	1	1	1	1	1	1	1	0	1	1	1	1	1	1	1	1	1	1	1	1	1	1	1	1	1
DArT_427	1	0	1	0	0	0	0	0	0	0	0	0	0	0	0	-	0	0	0	0	0	0	1	1	0	0	0	0	0	0	1	0	0	0	0	0	1	0	0	0	1	0	0	0	0	0	0	0	0
DArT_428	0	0	0	0	0	0	0	0	0	0	0	0	0	0	0	0	0	0	1	0	0	0	0	0	1	1	0	0	0	0	1	1	0	1	1	0	0	0	0	0	0	1	0	0	0	0	0	0	0
DArT_429	0	1	0	1	1	0	1	1	1	0	0	0	0	0	1	1	0	0	1	1	0	0	1	0	1	1	1	1	1	1	1	0	0	1	1	1	1	1	0	1	1	0	1	1	1	1	0	-	1
DArT_430	1	1	0	0	1	0	0	0	0	0	0	1	0	0	1	-	0	1	1	1	0	0	0	1	0	1	1	1	0	0	0	1	1	1	0	0	1	0	0	0	0	0	1	0	0	0	0	1	0
DArT_431	0	0	0	1	1	1	1	1	1	0	0	1	0	1	0	0	1	1	1	0	1	1	1	0	1	0	1	0	1	0	1	1	1	1	1	1	1	1	1	1	1	1	1	1	0	1	1	1	1
DArT_432	0	1	1	0	0	1	0	0	1	0	0	0	0	-	1	1	0	0	0	0	1	0	0	0	0	1	0	-	0	0	0	1	1	1	0	0	1	0	0	1	1	0	0	1	0	0	1	1	0
DArT_433	0	1	1	1	1	-	0	1	1	1	1	1	1	1	1	1	1	1	1	1	1	1	0	1	1	1	0	1	1	1	1	1	1	1	1	1	1	1	1	0	0	1	1	1	1	0	1	1	1
DArT_434	1	1	1	0	1	0	0	1	1	0	0	1	1	1	1	0	1	1	0	1	1	1	1	1	1	1	1	0	1	1	1	1	1	1	1	1	1	0	1	1	1	0	1	1	1	1	0	1	1
DArT_435	1	0	1	1	1	1	-	0	1	1	1	1	0	1	0	0	1	1	0	1	1	0	1	0	0	1	0	1	0	1	1	1	1	1	1	-	0	0	1	-	0	1	-	0	1	1	1	1	1
DArT_436	0	0	0	1	1	0	1	1	1	1	1	1	1	1	1	0	1	1	1	1	0	1	0	0	1	0	1	0	1	1	1	1	1	1	1	1	1	1	1	0	1	1	0	1	0	1	0	-	0
DArT_437	0	0	0	-	1	-	-	1	1	0	1	0	1	1	0	1	1	1	0	1	1	1	0	1	1	1	1	0	1	1	1	1	-	0	1	1	-	1	1	0	0	0	1	0	0	0	0	0	0
DArT_438	0	0	0	0	0	0	0	0	0	0	0	0	0	0	1	0	0	0	0	0	0	0	0	0	0	0	0	0	0	0	0	0	1	1	1	1	0	0	0	0	1	0	0	0	0	0	-	0	0
DArT_439	0	0	1	1	1	1	1	1	1	1	1	1	1	1	1	0	1	1	1	0	1	1	1	1	1	1	1	1	0	1	0	1	1	1	1	1	1	0	1	1	1	1	1	1	1	1	1	0	0
DArT_440	0	0	0	-	0	1	1	0	1	1	-	1	1	1	1	1	0	1	0	1	1	0	0	0	-	1	0	1	1	1	0	1	0	-	0	1	-	0	0	-	1	0	0	0	0	0	0	0	1
DArT_441	0	-	0	1	1	0	0	0	0	-	1	1	0	0	1	0	1	0	0	1	1	1	0	1	1	1	0	1	0	0	1	0	0	1	1	1	1	-	1	1	1	1	1	1	1	0	1	0	0
DArT_442	0	1	1	1	0	0	0	0	1	0	0	1	0	1	0	1	-	1	1	0	1	1	0	1	1	0	1	1	0	1	-	1	1	0	1	0	1	1	1	-	1	1	0	1	1	0	1	0	0
DArT_443	1	1	0	1	0	1	1	1	0	1	0	-	0	0	1	1	1	1	1	-	0	0	0	1	1	1	1	1	0	0	1	0	1	-	1	0	1	0	1	0	0	1	1	0	1	1	0	-	1
DArT_444	0	0	0	1	1	-	0	0	0	0	0	0	0	0	0	0	0	0	0	0	1	0	-	0	1	0	0	0	0	1	0	0	0	0	0	0	0	0	0	0	1	0	0	0	0	0	0	0	0
DArT_445	0	1	1	1	1	1	0	1	1	0	0	-	0	1	1	1	1	0	1	0	-	0	1	1	-	0	0	-	1	1	0	1	0	1	0	0	1	1	0	1	1	1	-	-	0	0	0	1	1
DArT_446	-	1	1	0	0	1	0	0	1	0	0	0	0	0	1	-	0	0	0	0	1	0	0	0	0	1	0	0	0	0	0	1	0	1	0	0	1	0	0	1	1	1	0	1	0	0	0	-	1
DArT_447	1	0	1	1	1	1	1	1	1	1	1	1	1	1	0	1	1	1	1	1	1	1	1	1	1	1	1	1	1	1	-	1	1	1	1	1	0	1	1	1	0	1	0	0	1	1	1	1	1
DArT_448	0	0	0	-	0	0	1	-	0	1	1	0	-	0	0	1	0	1	0	0	1	1	-	0	1	1	0	0	0	1	1	0	1	1	1	1	0	0	0	0	0	1	0	1	0	1	1	0	1
DArT_449	0	0	0	0	0	0	0	0	0	0	0	0	0	0	0	-	0	1	0	0	0	0	0	0	0	0	0	0	0	0	0	1	1	0	1	1	0	0	0	0	0	0	0	0	0	0	0	0	0
DArT_450	0	1	1	1	1	0	1	-	0	0	1	0	1	0	0	1	-	1	1	-	0	0	0	0	0	1	0	1	1	1	1	0	0	0	0	1	1	0	1	1	1	1	1	0	0	-	0	-	1
DArT_451	0	1	0	1	0	0	0	0	1	0	1	1	0	1	0	1	0	1	1	1	1	0	-	0	1	0	1	1	1	1	1	1	1	1	1	1	1	1	0	1	1	1	1	1	1	1	0	1	1
DArT_452	1	0	0	0	0	0	0	0	0	1	0	0	0	0	0	0	1	0	0	0	1	1	0	0	0	0	0	0	1	0	0	0	0	0	0	0	0	0	1	0	0	0	0	0	0	0	1	1	1
DArT_453	1	1	1	0	0	0	0	0	-	1	-	0	1	1	1	0	1	0	1	0	0	1	0	1	0	0	1	1	1	0	0	1	0	0	-	0	1	1	1	1	1	1	0	0	1	1	0	1	0
DArT_454	0	1	1	1	1	1	0	-	1	1	1	-	0	1	1	-	0	-	1	0	0	0	1	1	1	0	0	1	1	1	1	1	0	1	-	1	0	0	1	1	1	0	0	1	1	1	1	0	0
DArT_455	1	0	1	0	1	1	0	0	-	1	1	1	0	0	0	1	1	1	1	0	0	1	1	0	0	0	1	0	0	1	0	1	1	0	0	0	0	1	1	0	0	0	1	0	-	1	1	1	1
DArT_456	1	0	0	0	1	1	0	0	1	0	0	-	0	1	0	0	0	0	1	0	-	0	0	1	1	0	1	1	0	1	1	1	0	1	0	0	0	0	0	0	-	1	1	1	1	1	0	1	1
DArT_457	-	1	1	1	0	1	1	1	1	1	1	1	-	0	0	1	1	1	1	1	1	1	1	1	0	1	1	0	1	0	1	1	1	1	1	-	1	0	1	1	1	1	1	0	1	0	0	0	1
DArT_458	1	1	1	0	1	-	-	1	-	1	1	1	1	1	1	0	1	1	1	1	1	0	1	0	1	0	1	1	1	0	1	1	1	1	1	1	0	1	1	1	0	1	1	1	1	1	1	1	1
DArT_459	1	1	1	0	1	0	1	1	0	1	1	0	-	1	-	0	0	0	1	1	0	1	0	1	1	0	1	1	1	0	1	0	1	0	0	0	0	1	-	0	0	0	1	0	0	1	-	0	0
DArT_460	0	1	1	0	0	1	0	0	-	0	0	1	-	0	0	1	0	0	1	0	0	0	0	1	0	0	0	1	0	0	0	0	0	0	0	0	0	0	-	1	1	0	1	1	-	0	0	0	0
DArT_461	1	1	1	0	1	1	1	1	-	1	1	1	1	1	0	1	1	1	1	0	0	1	1	1	1	1	0	0	0	1	1	1	1	1	1	1	0	-	1	0	1	-	1	-	1	1	1	1	1
DArT_462	0	1	0	0	0	0	0	0	0	0	0	0	0	0	0	0	0	0	0	0	0	0	0	0	-	0	0	0	1	0	0	0	0	0	0	0	0	1	0	0	0	0	0	0	1	0	0	0	0
DArT_463	1	0	0	1	1	1	1	1	1	1	1	-	1	1	0	0	1	-	1	0	0	0	1	1	1	0	1	1	0	1	1	1	0	1	1	1	0	-	1	0	1	0	1	0	1	1	1	-	1
DArT_464	0	0	1	1	1	1	-	1	1	1	1	1	1	1	1	0	1	1	-	0	1	1	1	1	-	1	1	1	0	1	0	1	1	1	1	1	1	0	1	1	1	1	1	1	1	1	1	0	0
DArT_465	1	1	1	1	1	1	0	0	1	1	1	1	1	1	1	1	1	0	1	1	1	1	0	1	0	1	1	1	1	1	1	1	1	1	1	1	1	1	0	1	1	1	0	1	1	0	0	0	0
DArT_466	0	1	1	0	0	0	0	0	0	1	1	0	1	1	0	-	1	1	0	0	0	0	-	1	0	0	0	1	1	0	0	0	0	0	0	0	0	0	1	0	1	0	0	0	0	1	0	1	1
DArT_467	0	1	1	0	0	1	0	0	0	0	0	1	1	-	0	-	0	0	1	0	0	0	0	1	0	0	0	1	0	0	0	0	0	0	0	0	0	0	0	1	1	0	1	1	-	0	0	0	0
DArT_468	1	1	0	-	1	-	1	1	0	1	1	0	1	0	1	1	0	-	1	1	1	0	0	1	1	1	0	1	1	0	1	0	0	0	0	0	0	1	1	1	1	0	0	1	1	-	0	-	1
DArT_469	0	0	0	1	0	0	1	1	1	1	-	1	1	1	0	-	1	0	0	1	-	1	-	1	1	0	0	0	1	1	0	0	0	0	0	0	1	1	1	0	0	1	0	1	0	0	-	-	1
DArT_470	0	0	1	1	1	1	1	1	-	1	1	1	1	1	1	0	1	1	1	0	1	1	1	1	1	1	1	1	0	1	0	1	1	1	1	1	1	0	1	1	1	1	1	1	1	1	1	0	0
DArT_471	0	0	0	0	0	0	0	0	0	0	0	0	1	1	0	0	0	0	0	0	0	0	0	0	0	1	0	-	0	0	0	1	0	1	0	1	0	0	0	0	0	1	-	0	0	0	0	0	0
DArT_472	0	0	0	-	-	0	-	0	1	0	0	1	0	0	1	0	0	1	-	0	1	0	0	0	0	0	0	1	0	0	1	0	1	1	1	1	0	0	0	1	0	1	1	1	0	0	0	0	-
DArT_473	-	0	0	1	-	0	1	0	1	0	0	0	0	0	1	0	0	0	0	1	1	0	0	0	0	0	0	0	0	0	1	0	1	0	0	1	1	0	0	1	-	0	0	0	0	0	0	1	1
DArT_474	1	0	1	0	1	0	-	1	-	1	1	1	1	1	1	-	1	1	1	1	1	1	1	0	1	0	1	1	0	0	0	1	1	1	1	1	1	1	1	1	1	1	1	0	1	1	1	1	1
DArT_475	0	1	1	0	1	1	1	1	1	1	1	0	1	1	1	1	1	1	1	1	0	1	-	1	0	1	1	1	1	1	1	1	1	0	1	1	1	1	1	1	0	1	1	1	1	1	0	1	1
DArT_476	1	1	1	1	1	1	1	1	1	1	1	1	1	1	1	1	0	0	1	-	0	1	1	-	1	1	1	1	1	0	1	1	1	1	1	1	1	0	1	0	1	1	1	-	1	1	1	1	1
DArT_477	1	1	0	0	1	1	1	1	1	1	1	-	0	0	0	0	0	0	0	1	0	1	-	-	1	1	1	0	1	-	1	0	0	1	1	1	1	1	-	0	0	1	1	1	-	1	1	1	-
DArT_478	1	1	1	1	1	1	0	1	0	0	0	1	0	1	0	1	1	0	1	1	1	0	1	1	1	1	-	1	0	1	1	1	1	1	1	1	1	0	0	1	1	1	1	1	1	1	1	1	1
DArT_479	0	0	1	0	1	0	0	0	0	0	1	0	0	1	0	0	1	0	0	0	0	0	1	1	1	0	0	0	0	1	0	0	0	0	0	0	0	0	0	0	0	0	0	0	0	0	0	0	0
DArT_480	1	1	1	0	1	0	1	1	0	1	1	0	0	1	0	0	0	0	1	1	0	1	0	1	-	0	1	1	1	-	-	0	-	0	0	0	0	1	0	0	0	0	1	0	0	-	0	0	0
DArT_481	1	0	0	0	1	0	1	1	1	1	1	1	0	1	0	0	1	1	0	1	1	1	1	1	1	0	1	1	1	1	1	0	-	-	0	1	1	1	1	1	0	1	1	1	1	1	1	1	1
DArT_482	0	1	0	1	1	1	0	1	-	0	-	0	1	-	1	0	0	0	1	0	0	0	0	0	1	0	1	1	0	0	0	1	0	1	1	0	0	1	1	1	1	1	0	0	1	0	0	1	1
DArT_483	0	1	1	1	1	1	1	1	1	0	0	1	0	1	1	0	1	1	1	1	1	1	1	1	0	1	1	1	1	1	1	1	1	1	1	0	0	1	1	0	0	1	1	1	1	1	1	1	1
DArT_484	1	0	0	1	1	-	1	1	0	0	-	1	1	1	0	1	1	1	1	-	1	1	1	0	1	0	1	0	0	0	0	0	-	1	0	1	0	1	1	0	1	0	0	0	0	1	1	0	1
DArT_485	0	0	0	0	0	0	0	0	0	0	0	0	0	0	0	1	0	0	0	0	0	0	-	0	0	1	0	0	0	0	1	0	0	0	0	0	0	0	0	0	0	0	1	0	-	1	0	1	0
DArT_486	0	1	1	0	0	1	0	0	-	0	0	1	-	-	0	1	0	0	1	0	0	0	0	1	0	0	0	1	0	0	0	0	0	0	0	0	0	0	0	1	1	0	1	1	1	0	0	0	0
DArT_487	1	1	-	1	1	0	0	0	1	1	0	-	1	1	0	-	0	1	1	1	0	1	1	1	1	0	1	1	0	1	0	1	0	1	1	1	1	1	0	1	1	1	0	1	1	1	0	0	0
DArT_488	1	0	0	0	1	0	0	0	0	1	0	1	1	1	1	1	1	1	0	1	0	1	1	1	0	1	1	0	1	-	1	1	1	1	1	1	1	1	1	1	1	1	1	0	1	-	1	1	1
DArT_489	1	0	-	0	1	0	0	0	1	1	1	1	1	1	1	1	1	1	1	1	1	1	0	0	1	0	1	-	0	1	0	1	1	-	1	1	1	1	1	1	1	1	1	0	1	1	1	0	1
DArT_490	1	-	1	1	1	1	1	1	1	1	1	0	1	1	1	1	0	0	1	1	0	1	1	1	1	1	1	1	0	1	0	1	1	1	1	1	1	1	1	1	1	1	-	1	1	1	1	1	1
DArT_491	0	1	1	0	-	1	1	-	1	1	1	0	1	1	1	1	1	1	1	1	0	1	0	1	0	1	1	1	1	1	1	1	1	0	1	1	1	1	1	1	0	1	1	1	1	1	0	1	1
DArT_492	0	1	1	1	-	1	0	1	1	0	0	0	0	0	1	1	1	0	1	0	0	0	1	1	0	0	0	0	1	-	0	1	0	1	0	0	-	-	0	1	1	1	-	0	0	0	0	1	1
DArT_493	0	1	1	1	1	0	0	1	1	0	0	1	0	1	1	1	0	1	1	1	0	1	0	1	1	0	1	0	1	0	1	1	1	1	1	1	1	1	0	1	1	1	1	1	1	1	1	0	0
DArT_494	1	1	1	1	1	1	1	1	1	1	1	1	1	0	1	0	1	-	1	1	1	1	1	0	1	0	0	1	1	1	1	0	0	1	1	1	0	1	1	-	1	1	1	1	1	1	1	1	1
DArT_495	1	0	-	-	1	1	1	1	1	1	1	1	1	1	1	0	1	1	-	1	1	0	-	1	1	1	1	1	0	0	1	1	1	1	0	0	1	-	1	1	1	1	0	0	1	1	-	0	0
DArT_496	1	0	0	0	1	1	0	0	-	-	1	-	1	1	0	0	0	0	0	0	0	0	0	0	1	0	1	0	0	-	0	0	0	0	0	0	1	0	1	0	-	0	-	0	1	-	1	1	1
DArT_497	1	1	-	0	0	0	1	1	0	0	0	0	-	1	1	1	0	0	1	1	1	0	0	0	1	0	1	1	1	1	1	0	0	1	-	0	1	1	0	1	1	1	1	1	1	1	0	1	1
DArT_498	0	1	1	0	0	1	0	0	1	0	0	1	-	-	0	-	0	0	1	0	0	0	0	1	0	0	0	1	0	0	0	0	0	0	0	0	0	0	-	1	1	0	1	1	-	0	0	0	0
DArT_499	1	1	1	1	1	1	1	1	1	1	1	1	1	1	1	-	1	1	-	-	1	1	1	1	1	1	1	-	-	1	1	1	1	1	1	0	1	0	1	0	0	1	1	1	1	-	1	-	0
DArT_500	1	0	1	1	1	1	1	0	1	1	1	1	1	1	1	1	1	1	1	1	1	1	1	0	0	1	0	0	1	1	1	1	1	1	1	1	1	1	0	0	1	1	1	1	1	1	1	1	1
DArT_501	0	0	0	0	0	0	0	0	0	1	0	1	0	0	0	0	0	0	0	0	0	0	0	0	1	0	0	0	0	0	0	0	0	0	0	0	0	0	0	1	0	0	1	0	0	0	1	1	1
DArT_502	0	0	1	1	1	0	0	1	1	0	1	1	0	0	1	1	1	1	0	0	1	1	0	1	0	1	0	-	1	1	1	1	0	-	1	1	-	0	1	0	0	0	1	1	0	1	0	0	-
DArT_503	0	0	0	0	1	0	0	0	1	1	0	0	1	1	0	0	0	1	0	0	1	0	0	-	-	0	1	1	-	-	0	0	0	0	0	0	0	0	1	0	0	1	0	0	0	0	1	0	0
DArT_504	0	1	0	0	1	0	1	1	1	1	1	0	1	1	0	0	1	1	-	1	1	1	0	1	1	1	1	1	1	1	1	1	1	0	1	0	1	1	1	-	1	-	1	0	0	1	0	0	0
DArT_505	0	0	0	0	0	1	0	1	1	0	0	0	0	0	0	0	0	0	0	-	0	0	0	-	0	0	0	1	0	0	0	0	0	0	0	0	0	0	0	1	0	0	0	0	0	0	0	0	0
DArT_506	1	0	0	0	0	0	-	0	0	0	-	1	0	0	0	1	1	1	0	0	0	0	0	0	0	0	1	0	0	-	0	0	0	0	0	0	0	0	1	1	0	1	0	1	0	0	1	0	0
DArT_507	0	0	0	0	0	0	0	0	0	0	0	0	0	0	0	1	0	1	0	0	0	0	0	0	0	0	0	0	0	0	0	1	1	0	1	1	0	0	0	0	0	0	0	0	0	0	0	0	0
DArT_508	1	1	1	0	1	1	-	1	0	1	-	1	1	1	0	-	1	1	1	0	0	1	1	1	1	1	0	1	0	1	-	1	1	-	1	-	0	-	-	0	1	1	1	1	1	1	1	1	1
DArT_509	-	0	0	1	0	-	1	0	0	-	1	1	0	0	0	1	1	0	0	0	0	0	1	0	0	0	0	0	0	0	0	0	0	0	0	0	1	0	0	0	1	0	1	0	0	0	1	1	1
DArT_510	0	1	0	0	1	1	0	0	1	0	1	-	0	1	0	-	0	0	0	-	0	0	0	-	1	0	0	1	0	0	1	0	1	-	0	0	0	0	0	1	0	1	1	0	0	0	0	1	1
DArT_511	0	0	1	0	0	-	-	0	1	1	0	0	1	1	1	0	1	1	-	1	1	1	0	1	0	1	1	1	1	1	1	1	1	1	1	1	-	1	1	1	0	1	1	1	1	-	0	0	1
DArT_512	0	0	0	1	1	1	1	1	0	-	1	0	1	1	1	-	1	1	1	0	1	1	1	0	0	-	0	1	1	0	1	0	1	1	-	1	1	1	1	0	0	1	1	0	0	1	1	1	1
DArT_513	0	0	0	0	0	0	0	1	0	0	1	-	1	0	0	0	1	0	-	0	0	0	0	0	0	0	1	-	0	1	-	0	0	0	0	0	0	0	1	0	0	0	0	1	0	0	0	1	0
DArT_514	1	1	1	1	0	0	1	0	0	0	0	1	1	1	1	1	1	1	1	1	0	1	1	1	1	1	1	1	1	1	1	1	1	1	1	1	1	0	1	-	1	1	0	1	0	1	1	1	1
DArT_515	0	0	1	1	1	1	1	1	1	1	1	1	1	1	1	0	1	1	1	0	1	1	1	0	1	1	1	1	0	1	0	1	1	1	1	1	1	0	1	1	1	1	1	1	1	1	1	0	0
DArT_516	0	1	0	-	0	0	0	0	0	0	0	1	-	1	1	-	0	0	1	0	0	0	0	1	0	0	0	0	0	0	0	0	0	0	0	0	0	0	0	0	-	0	0	0	1	0	0	0	0
DArT_517	0	0	-	0	1	0	0	0	1	1	1	1	0	1	0	0	0	1	0	0	1	1	1	0	1	0	1	0	1	1	1	-	0	0	1	1	-	0	1	0	0	1	1	1	0	0	1	0	0
DArT_518	1	0	1	0	1	1	0	0	1	1	0	1	-	1	1	0	0	0	1	-	1	1	-	1	1	1	1	0	1	1	1	1	1	1	1	0	-	1	1	1	0	1	1	0	0	0	1	0	0
DArT_519	1	1	1	1	0	0	0	1	1	1	1	1	1	1	1	1	1	1	0	0	1	1	1	0	1	0	1	1	1	1	1	1	1	1	0	1	1	1	1	1	1	1	1	1	1	1	0	1	1
DArT_520	1	1	1	1	1	0	0	1	1	1	1	1	1	1	1	0	-	1	-	1	0	1	0	0	1	1	1	0	1	0	1	1	1	1	1	1	1	1	0	1	1	1	1	1	1	1	-	0	1
DArT_521	1	1	0	1	0	1	1	1	0	1	1	1	0	0	1	-	0	1	1	1	0	1	1	1	0	1	1	1	1	0	1	1	1	1	0	1	-	1	1	-	-	0	1	0	-	1	1	1	0
DArT_522	0	1	0	0	0	0	0	0	0	0	0	0	0	0	1	0	0	0	1	0	0	0	0	1	0	0	0	1	0	0	0	0	0	-	0	0	0	1	0	0	-	0	-	1	0	0	0	0	0
DArT_523	1	1	1	0	1	1	0	0	1	0	0	0	1	0	0	-	1	0	1	0	0	0	0	1	1	0	0	1	0	0	1	0	1	1	0	1	1	0	0	1	1	1	1	1	0	1	0	1	-
DArT_524	1	1	-	1	1	1	0	0	0	1	1	1	1	1	1	0	1	0	-	1	1	1	0	1	1	1	1	0	1	1	1	-	0	1	0	1	1	1	1	1	1	0	0	0	1	0	0	0	1
DArT_525	-	0	0	1	1	0	0	0	0	1	0	0	0	1	0	0	0	1	-	0	-	1	1	1	-	1	0	1	0	1	1	0	0	1	1	1	1	0	1	0	1	1	0	1	1	0	-	0	1
DArT_526	1	1	1	0	0	0	0	0	0	0	-	0	0	0	1	1	0	0	1	0	0	0	0	0	0	0	0	0	0	1	0	0	0	0	0	0	-	0	0	0	0	0	0	0	1	0	0	0	0
DArT_527	0	1	1	1	-	0	1	1	1	1	1	0	1	1	1	0	0	1	-	1	0	1	1	1	0	0	0	1	0	0	1	1	1	0	1	1	0	1	1	1	0	1	1	1	1	1	1	1	1
DArT_528	0	0	1	1	1	1	1	1	1	1	1	1	1	1	1	0	1	1	1	0	1	1	1	1	1	1	1	1	0	1	0	1	1	1	1	1	1	0	1	1	1	1	1	1	1	1	1	0	0
DArT_529	-	-	1	1	0	1	1	-	1	1	1	1	1	1	1	0	1	1	0	1	1	1	1	1	0	0	1	1	1	1	1	1	1	1	1	1	1	0	1	0	0	1	1	1	1	-	1	1	0
DArT_530	0	-	1	0	1	0	1	0	1	1	0	0	1	-	1	0	1	1	-	1	1	1	0	1	0	1	1	1	1	-	1	1	1	1	1	1	-	1	1	-	0	1	1	1	-	0	0	0	1
DArT_531	1	1	1	1	1	1	1	1	-	1	1	0	1	1	1	1	1	1	1	0	1	1	1	1	1	1	1	1	1	1	1	1	1	1	0	1	1	1	1	1	0	1	1	1	1	1	1	1	1
DArT_532	1	1	1	1	1	1	1	1	1	1	1	1	1	1	1	1	1	1	0	1	1	1	1	1	1	1	1	1	1	1	1	1	0	1	1	1	0	1	1	1	1	1	1	1	1	1	1	1	1
DArT_533	0	0	0	1	0	0	1	0	0	0	0	1	0	0	0	0	0	0	0	0	0	0	0	0	0	0	0	0	0	0	0	0	0	0	0	0	0	0	0	1	0	0	1	0	0	0	0	0	0
DArT_534	1	0	1	1	1	0	1	1	1	1	0	1	1	1	1	0	1	1	1	1	1	1	1	1	1	1	1	1	1	1	1	1	1	1	1	1	1	1	1	1	1	1	1	1	1	1	1	1	1
DArT_535	0	1	-	0	0	1	0	0	1	0	0	1	1	0	0	1	1	1	0	1	1	0	0	-	0	1	1	1	1	1	1	1	1	0	1	1	0	1	1	1	0	1	1	1	1	1	0	1	1
DArT_536	1	1	1	1	1	1	1	0	1	1	1	1	-	1	0	1	1	1	1	1	1	1	1	1	1	1	1	1	1	1	1	1	1	1	1	1	0	-	1	1	1	1	1	1	1	1	1	1	1
DArT_537	-	1	0	1	-	0	0	0	1	1	-	0	0	0	1	-	0	1	-	1	1	1	0	1	1	0	1	1	1	0	0	1	1	0	1	1	1	1	1	1	1	1	1	0	-	1	1	0	1
DArT_538	-	1	1	1	1	1	0	-	0	1	1	1	1	1	1	0	1	0	1	1	1	1	0	1	-	1	1	0	1	1	1	1	0	0	0	1	1	1	-	-	1	1	-	0	1	0	0	1	1
DArT_539	0	1	1	0	0	1	0	0	0	0	0	1	1	0	0	1	0	0	1	0	0	0	0	1	0	0	0	1	0	0	0	0	0	0	0	0	0	0	-	1	1	0	1	1	1	0	0	0	0
DArT_540	1	1	0	0	0	0	0	0	1	1	-	1	1	1	1	-	1	1	1	1	0	0	1	1	1	1	1	1	1	1	0	1	0	1	1	1	1	1	1	1	1	1	0	1	1	0	-	0	0
DArT_541	1	0	0	0	1	1	1	1	1	1	1	1	0	1	0	0	1	1	0	1	1	1	1	1	1	0	1	1	1	1	1	0	1	1	0	1	1	1	1	1	0	1	1	1	1	1	1	1	1
DArT_542	0	0	0	0	0	0	0	0	1	0	0	0	0	0	0	0	0	0	0	0	0	1	0	-	0	0	0	0	0	0	0	0	0	0	0	0	0	0	0	0	0	1	0	0	0	0	0	0	0
DArT_543	0	1	1	1	1	1	0	1	1	0	0	1	0	1	1	1	1	0	1	0	1	0	1	1	1	0	0	1	1	1	-	1	-	1	0	0	1	1	0	1	1	1	1	-	0	0	0	1	1
DArT_544	1	1	0	1	1	1	1	-	1	1	1	1	1	1	-	0	1	1	-	1	0	1	1	1	1	1	1	1	1	1	1	0	1	1	0	-	1	1	1	1	1	1	1	0	1	1	-	1	1
DArT_545	1	1	1	0	1	1	0	1	1	1	1	0	1	-	1	0	1	1	1	1	1	1	1	0	1	0	0	1	1	-	1	1	1	1	1	1	0	1	1	-	1	1	0	1	1	1	1	0	0
DArT_546	1	1	1	-	0	-	0	0	1	1	0	1	1	1	0	0	1	1	-	1	1	-	1	1	1	-	1	1	-	1	1	1	1	1	1	1	1	1	1	1	1	0	1	1	1	1	1	1	1
DArT_547	0	1	0	1	1	0	1	1	-	1	1	-	-	1	0	-	1	-	0	1	1	1	0	0	0	0	1	1	1	1	1	1	1	0	1	1	0	1	1	1	0	1	0	1	1	0	1	0	0
DArT_548	0	0	0	1	0	0	0	0	0	0	0	0	0	0	0	1	0	0	0	0	1	0	0	0	0	0	0	0	0	0	0	0	0	0	0	0	0	0	0	1	0	0	0	0	0	0	-	0	0
DArT_549	-	0	0	0	0	0	0	0	1	1	0	0	1	1	1	0	1	0	1	0	0	1	-	1	1	1	0	0	1	0	1	1	1	1	1	1	1	0	0	0	0	0	0	0	0	1	-	0	0
DArT_550	1	1	1	1	-	1	1	1	0	0	0	1	0	1	1	1	1	1	1	1	-	0	1	1	1	1	1	1	0	0	0	1	1	-	0	0	1	0	0	0	0	1	1	0	1	1	1	1	1
DArT_551	-	0	1	1	0	0	1	1	1	0	1	0	0	0	1	-	1	0	0	0	0	1	0	1	0	0	1	0	0	1	-	1	0	0	1	-	1	1	0	1	0	1	1	0	0	0	0	1	0
DArT_552	0	1	0	1	0	0	1	0	1	1	0	1	1	1	1	0	0	1	-	1	1	1	1	1	-	1	1	1	1	1	0	1	0	1	1	1	0	1	1	1	1	0	1	1	1	0	1	1	1
DArT_553	0	1	1	0	0	0	0	0	-	0	0	1	0	0	1	-	-	0	-	1	0	0	0	1	1	0	0	1	1	0	1	0	0	0	0	0	1	1	0	0	1	0	0	0	-	0	0	0	0
DArT_554	1	1	1	0	1	0	1	0	1	1	1	1	1	1	1	0	1	1	-	0	1	1	1	1	-	-	1	1	0	1	-	1	-	1	1	1	0	0	1	1	1	1	1	0	1	1	1	1	1
DArT_555	-	1	1	1	1	1	1	1	1	-	1	1	-	1	1	0	0	-	1	1	1	0	0	1	0	1	0	1	1	0	1	1	1	0	1	1	1	1	0	1	1	-	1	1	1	-	1	1	1
DArT_556	1	1	1	0	0	1	0	0	1	0	1	0	0	0	1	1	0	0	1	-	0	0	0	1	1	1	0	1	1	1	1	1	1	1	0	0	1	1	0	1	1	0	1	0	0	1	0	1	0
DArT_557	0	0	0	0	0	0	0	0	0	0	0	0	1	1	0	1	0	0	0	0	0	0	0	0	0	1	0	0	0	0	0	1	0	1	0	-	0	0	0	0	0	1	0	0	0	0	0	0	0
DArT_558	0	0	1	0	1	0	-	0	1	1	1	0	0	1	1	0	1	0	0	0	-	1	0	0	0	0	0	1	0	0	1	1	1	1	1	1	1	0	1	1	0	0	0	1	1	-	-	0	0
DArT_559	0	1	1	0	0	-	0	0	0	0	0	1	-	0	1	0	0	0	0	0	0	1	0	-	0	1	1	0	0	0	-	1	1	1	1	1	1	0	0	1	1	0	0	1	0	0	0	-	0
DArT_560	-	0	1	1	1	1	1	0	1	1	1	1	1	1	1	1	1	1	1	1	1	1	1	0	0	1	0	0	1	1	1	1	1	1	1	1	1	1	0	-	1	1	1	1	1	1	1	1	1
DArT_561	1	-	1	0	1	1	1	1	1	0	1	1	1	1	1	1	1	1	1	1	1	1	1	1	1	1	1	1	1	1	-	0	1	1	1	1	1	1	1	1	1	1	1	1	1	1	1	1	1
DArT_562	1	1	1	1	0	1	1	1	1	1	1	1	1	1	1	1	1	1	1	0	1	1	1	1	1	1	1	1	1	1	1	1	1	1	1	1	0	0	1	1	1	1	1	1	1	1	1	1	1
DArT_563	1	1	1	1	-	1	0	1	0	0	0	1	0	1	0	1	1	-	1	1	1	0	1	1	1	1	1	1	0	1	1	1	1	1	1	1	1	0	0	1	1	1	1	1	1	1	1	1	1
DArT_564	1	0	1	1	1	1	1	1	1	0	1	1	0	1	1	-	1	1	0	0	1	1	1	0	-	-	1	0	1	-	-	1	1	1	1	1	1	0	1	0	-	1	1	1	1	1	1	1	1
DArT_565	1	1	1	0	1	1	1	1	1	1	1	1	1	1	1	0	0	1	1	0	1	1	1	1	1	1	1	1	1	0	1	1	1	1	1	1	1	1	1	1	1	1	0	1	1	0	1	1	1
DArT_566	1	1	1	0	1	1	1	0	1	1	1	1	1	1	1	0	1	1	1	0	1	1	1	1	1	1	1	1	0	1	1	1	0	1	1	1	0	0	1	1	1	1	1	0	1	1	1	1	1
DArT_567	0	1	1	0	0	-	0	0	0	0	0	1	1	0	0	1	1	1	0	1	1	0	0	-	0	1	1	1	1	1	1	1	1	0	1	1	0	1	1	1	0	1	1	1	1	1	-	1	1
DArT_568	1	1	1	1	1	0	0	1	1	1	1	1	1	1	1	0	-	1	1	1	0	1	0	0	1	1	1	0	1	0	1	1	1	1	1	1	1	1	0	1	1	1	1	1	1	1	1	0	1
DArT_569	1	1	1	1	1	0	0	1	1	1	1	0	1	1	1	1	1	1	1	1	1	1	1	0	1	1	0	1	1	1	-	1	1	1	1	1	1	1	1	1	1	0	0	1	0	0	1	1	0
DArT_570	1	1	1	1	1	1	0	0	1	1	1	1	1	1	1	1	0	-	1	1	0	0	-	1	1	1	1	1	1	1	1	1	1	1	1	1	1	1	0	1	1	1	1	1	1	0	0	0	0
DArT_571	1	1	0	1	0	1	1	1	1	1	1	1	1	0	1	0	1	1	1	1	1	1	1	0	0	0	0	0	1	1	1	1	1	1	1	1	1	1	1	0	1	1	0	1	1	1	1	1	1
DArT_572	1	1	1	1	0	1	1	-	1	1	1	1	1	1	1	0	1	0	0	1	1	1	0	-	1	1	-	1	1	1	0	1	1	0	1	1	1	-	1	1	1	1	1	1	1	1	-	1	1
DArT_573	1	1	1	-	1	0	0	1	0	1	-	-	1	1	1	-	1	1	-	0	1	1	1	1	0	1	0	1	0	1	1	1	1	1	1	1	1	0	-	0	1	1	-	1	1	1	-	1	1
DArT_574	1	1	1	1	1	1	1	1	0	0	1	1	1	1	1	1	1	0	0	1	1	1	1	0	1	1	0	1	1	1	1	1	0	1	0	0	1	1	0	0	1	0	1	1	0	1	1	1	1
DArT_575	0	-	0	0	0	0	0	0	0	0	0	0	0	0	1	1	0	0	1	0	-	0	0	1	0	0	0	0	0	0	0	0	0	0	0	0	0	-	0	0	1	0	0	1	0	0	0	0	0
DArT_576	1	1	1	1	1	1	1	1	1	1	1	1	0	1	1	1	1	1	1	1	1	1	1	1	0	1	1	1	1	1	0	1	0	1	1	1	1	1	1	1	1	1	1	1	1	1	1	0	0
DArT_577	1	0	1	1	0	1	0	-	0	1	1	0	-	0	0	0	0	1	0	1	1	0	1	1	-	1	1	1	1	1	1	0	1	1	1	1	1	1	1	1	0	1	1	0	0	1	1	1	1
DArT_578	1	1	1	1	0	1	1	-	1	1	1	1	1	1	1	0	1	0	-	1	1	1	0	-	1	1	-	1	1	1	0	1	1	0	1	1	1	1	1	1	1	1	1	1	0	1	1	1	1
DArT_579	1	-	1	0	1	0	1	0	1	1	1	1	1	1	-	0	1	1	-	0	1	1	1	1	1	-	1	1	0	1	1	1	-	1	1	1	-	0	1	1	1	1	1	0	1	-	1	-	1
DArT_580	0	0	0	-	0	0	1	0	0	-	1	1	0	0	0	1	0	0	0	0	0	0	0	0	0	1	-	1	0	0	0	1	1	0	1	1	1	0	0	0	0	0	-	0	0	1	1	1	1
DArT_581	-	0	-	0	0	0	1	0	1	0	0	0	1	0	1	1	1	0	1	0	0	-	0	0	0	0	0	-	0	0	0	1	0	1	1	0	1	0	0	0	0	-	0	1	0	0	1	1	-
DArT_582	0	1	1	1	0	1	1	1	1	1	1	1	1	0	1	0	1	1	1	1	1	1	-	0	-	1	1	1	1	1	1	1	1	1	1	1	1	1	1	-	1	1	1	1	1	0	0	0	1
DArT_583	1	1	1	1	0	1	1	1	1	0	1	1	1	1	1	0	1	1	1	1	1	1	1	1	1	1	1	1	0	1	0	1	1	1	-	1	1	0	1	1	0	1	1	1	1	1	1	1	0
DArT_584	0	-	0	0	0	0	0	0	0	-	1	1	-	0	0	1	0	-	-	0	1	1	-	0	0	0	1	0	0	1	-	0	0	0	0	0	-	0	0	0	0	1	0	0	0	0	0	0	0
DArT_585	0	1	0	0	0	0	0	0	0	0	0	0	0	0	1	-	0	0	1	0	0	0	0	0	0	0	0	0	1	0	0	0	0	0	0	0	0	0	0	1	0	0	0	0	0	0	0	0	0
DArT_586	1	1	1	1	1	1	1	1	0	1	1	1	1	1	1	1	1	0	0	1	1	1	1	0	0	1	1	1	1	1	1	1	0	1	0	1	1	1	1	0	-	0	1	1	0	1	1	1	1
DArT_587	0	1	1	0	0	0	0	0	-	0	0	0	0	0	0	-	0	0	1	0	0	0	0	-	0	0	0	1	0	0	0	0	0	1	0	1	0	1	0	1	1	0	0	1	1	0	0	0	0
DArT_588	0	0	1	0	0	0	1	1	0	0	0	0	0	0	0	1	1	0	0	0	0	0	0	1	0	0	0	0	0	0	0	0	0	0	0	0	0	0	0	0	0	0	0	0	0	1	0	0	0
DArT_589	0	1	0	0	0	0	0	0	0	-	0	0	1	0	0	0	0	1	-	0	0	1	1	0	1	0	1	0	0	1	0	0	0	0	0	0	0	1	-	1	-	0	1	0	1	1	0	1	1
DArT_590	1	1	1	1	1	1	1	1	1	1	1	1	1	1	1	0	1	-	0	1	1	1	0	1	1	1	1	1	1	1	0	1	1	0	1	1	1	1	1	1	1	1	1	1	1	1	-	1	1
DArT_591	0	0	0	0	-	1	1	0	1	0	0	1	0	0	0	0	0	0	0	0	1	0	0	1	1	0	0	0	0	0	0	0	0	0	0	0	0	0	0	0	0	0	0	0	1	1	0	0	0
DArT_592	1	1	1	1	1	1	1	1	1	0	1	1	-	1	1	0	1	1	1	1	1	1	1	1	0	1	0	1	1	-	1	1	1	1	1	1	1	1	0	1	1	1	1	1	0	1	1	0	1
DArT_593	1	1	1	-	1	1	1	1	1	1	1	1	-	1	1	0	1	0	1	1	1	1	1	1	1	1	1	-	-	1	1	0	-	0	0	0	1	0	1	1	-	0	0	0	1	1	1	1	0
DArT_594	0	1	0	0	0	0	0	0	0	0	0	0	1	0	0	1	1	0	1	0	0	0	0	0	0	0	-	1	0	0	0	0	1	0	0	1	1	0	1	0	1	0	0	1	1	0	0	0	0
DArT_595	1	1	0	0	0	-	0	0	1	1	-	-	1	1	1	-	1	1	-	1	0	0	1	1	1	1	1	1	1	1	0	1	0	1	1	1	1	1	1	1	1	1	0	1	1	0	0	0	0
DArT_596	1	0	1	1	1	0	-	-	0	-	1	1	-	0	0	0	0	0	-	1	1	1	0	1	1	1	1	0	1	1	1	0	0	1	0	1	1	1	0	1	1	1	1	1	0	1	0	1	0
DArT_597	0	0	0	0	0	0	0	0	0	0	-	-	1	0	-	1	0	0	0	0	0	0	1	1	-	1	0	0	0	-	0	0	0	0	0	-	1	1	1	-	0	0	0	0	1	-	0	1	-
DArT_598	1	1	0	0	0	0	0	0	1	1	0	1	1	1	1	-	1	-	1	-	0	0	0	1	1	1	1	1	1	-	0	-	0	1	1	1	1	1	1	-	1	1	0	1	1	0	0	0	0
DArT_599	0	1	1	0	1	0	-	0	1	1	1	1	1	1	1	0	1	1	1	1	1	1	0	1	1	1	1	1	1	1	-	0	1	0	1	0	1	1	1	1	0	1	1	1	1	1	-	0	0
DArT_600	0	0	-	0	1	0	0	0	0	0	0	0	1	0	1	-	0	0	0	0	0	0	0	1	0	1	0	0	0	0	0	0	0	0	0	-	1	-	0	-	1	0	0	0	-	0	0	0	0
DArT_601	0	0	0	1	0	1	1	0	0	0	0	-	0	-	0	1	0	1	0	1	0	-	0	0	1	1	0	0	0	0	1	1	1	1	0	0	1	-	0	0	1	0	0	0	0	0	-	0	0
DArT_602	0	0	-	0	0	0	0	0	0	-	1	1	-	0	0	1	0	-	-	0	1	-	-	0	0	0	1	0	0	-	0	0	0	0	0	0	0	0	0	0	0	1	0	0	0	0	0	0	0
DArT_603	1	1	1	0	0	-	1	1	0	1	1	1	1	1	1	1	1	1	0	1	0	1	1	1	1	1	0	1	1	1	0	0	1	1	1	1	1	1	0	1	1	0	-	-	1	0	0	0	1
DArT_604	1	1	0	1	1	1	1	1	1	1	1	1	1	1	1	0	1	1	1	1	1	1	0	1	1	1	1	1	1	0	1	1	1	0	1	1	1	0	1	1	1	1	1	-	1	0	1	1	1
DArT_605	1	0	1	1	1	0	1	1	1	1	0	0	1	1	1	0	1	1	1	1	1	1	1	1	1	1	1	1	1	1	1	1	1	1	1	1	1	1	1	1	1	1	1	1	1	1	1	1	1
DArT_606	1	1	1	0	-	1	1	0	1	0	0	1	1	1	1	0	1	1	1	1	1	1	0	0	1	1	1	1	1	1	1	1	1	1	1	1	0	0	0	0	1	1	1	0	0	1	1	0	0
DArT_607	0	-	1	1	1	1	1	1	1	0	0	1	0	-	1	-	0	1	1	1	1	1	1	1	1	0	0	-	1	1	1	1	1	0	1	1	-	0	0	1	1	0	-	0	0	0	0	-	1
DArT_608	1	1	1	1	1	1	1	1	0	0	1	1	1	1	1	1	1	0	1	1	1	-	1	1	1	1	1	0	0	1	1	1	1	1	1	0	1	1	1	1	1	1	1	0	1	-	0	1	1
DArT_609	0	0	0	1	-	0	-	0	1	0	1	0	1	1	0	1	0	0	0	0	0	0	0	0	-	0	0	-	0	0	1	0	-	0	0	0	1	0	1	0	0	0	0	0	0	0	0	0	0
DArT_610	1	1	1	-	0	0	-	-	0	-	1	0	1	1	1	-	1	1	1	0	0	0	1	1	-	0	0	1	1	0	0	0	-	1	1	0	0	1	0	0	-	1	0	0	1	1	1	0	0
DArT_611	1	1	1	1	1	1	1	1	-	1	1	1	1	1	1	0	1	0	1	1	1	1	1	1	1	0	1	1	1	0	1	1	1	1	1	1	1	1	1	1	1	1	1	1	1	1	1	1	1
DArT_612	0	0	0	1	1	0	0	0	-	0	0	0	0	0	0	0	0	0	0	0	0	0	0	0	0	0	0	1	0	-	1	0	0	0	0	0	1	0	0	0	0	0	0	0	0	0	0	0	0
DArT_613	0	0	0	1	-	0	1	0	1	0	1	0	1	-	0	1	1	0	0	0	0	1	0	0	0	0	0	-	0	0	-	0	0	0	0	-	1	0	-	0	0	0	-	0	0	0	1	0	0
DArT_614	1	1	1	1	1	1	1	1	1	1	1	-	1	1	1	1	-	1	1	1	1	1	1	1	0	1	1	1	1	1	1	1	1	1	1	1	1	1	1	1	1	1	1	1	1	1	1	1	1
DArT_615	1	1	1	1	1	1	0	0	1	1	1	0	1	0	1	0	-	1	1	1	1	1	1	1	-	1	1	0	1	1	0	1	1	0	1	1	-	1	1	0	1	1	0	1	1	1	1	1	1
DArT_616	1	0	0	1	1	1	1	0	1	-	-	1	1	1	0	0	0	0	-	1	1	1	0	0	0	1	0	-	1	1	0	0	0	1	1	0	1	-	1	1	1	1	1	1	0	1	1	1	1
DArT_617	0	1	0	0	1	0	1	0	0	-	0	0	0	0	1	0	0	0	1	1	0	-	0	0	0	0	0	1	0	0	0	1	1	1	0	1	0	0	0	1	0	-	0	0	1	1	-	0	-
DArT_618	1	1	1	0	1	1	1	1	1	1	1	1	1	1	1	0	1	1	1	1	0	1	1	1	1	0	1	0	0	1	1	1	1	1	1	1	0	1	1	-	1	1	1	1	1	1	1	1	1
DArT_619	0	1	1	1	1	0	1	1	0	-	1	0	1	1	1	0	0	0	1	0	1	1	-	-	0	1	1	1	1	0	-	1	1	1	-	1	1	1	1	1	1	-	1	1	1	0	1	-	1
DArT_620	1	1	1	1	1	1	1	1	1	1	1	1	0	1	1	1	1	1	1	1	1	1	1	1	0	1	1	1	1	1	0	1	0	1	1	1	1	1	1	1	1	1	1	1	-	1	1	0	0
DArT_621	1	1	1	1	1	0	1	0	1	1	1	1	1	1	1	-	1	1	1	1	1	1	0	1	1	1	0	1	1	1	1	1	1	1	1	1	1	1	1	0	1	1	1	0	-	1	0	-	1
DArT_622	1	1	0	1	0	1	1	1	1	1	1	1	1	1	1	0	1	0	0	1	1	1	1	1	1	1	1	1	1	1	1	1	-	1	1	1	1	1	1	0	1	1	1	1	-	1	1	1	1
DArT_623	1	1	1	1	-	1	0	1	0	-	-	1	1	0	1	-	1	1	-	1	0	-	1	1	1	1	0	1	1	1	0	1	1	1	1	1	0	1	1	1	1	1	0	0	0	1	1	1	1
DArT_624	1	1	1	1	1	1	1	1	1	1	1	1	1	1	1	1	1	1	1	1	1	1	1	1	1	1	-	1	1	1	0	1	1	1	1	1	-	0	1	-	-	1	1	1	1	1	1	-	1
DArT_625	1	0	0	1	0	0	1	1	0	0	1	1	-	0	-	-	1	-	0	0	-	0	0	1	1	0	1	0	0	0	0	-	0	0	0	0	0	-	0	0	-	0	0	0	0	0	1	1	0
DArT_626	-	1	1	0	1	1	1	1	0	1	1	1	1	1	1	1	0	1	1	1	1	1	0	1	1	1	0	1	1	1	1	0	0	0	0	0	1	1	1	1	0	1	1	1	-	0	1	0	1
DArT_627	0	0	1	0	-	0	-	-	0	0	0	0	-	0	1	-	0	0	-	0	1	0	1	0	1	0	0	0	0	0	1	0	-	1	0	1	0	0	1	0	0	0	0	1	0	0	1	0	0
DArT_628	1	-	1	1	0	0	1	1	1	-	1	1	1	1	1	-	1	1	1	1	1	1	1	0	1	1	0	1	0	0	-	1	1	1	1	1	0	1	0	-	1	1	-	0	0	1	1	1	1
DArT_629	1	1	1	1	1	1	1	1	1	1	1	1	0	1	1	-	-	1	1	1	1	1	1	1	0	1	1	1	-	1	0	-	0	1	1	1	1	1	1	1	1	1	-	1	1	1	1	0	0
DArT_630	0	-	1	-	0	1	-	0	1	1	0	1	1	1	0	1	1	1	-	1	0	1	1	1	1	0	1	0	1	1	1	0	0	0	0	0	-	0	1	0	0	0	1	0	1	1	1	1	1
DArT_631	1	1	1	0	1	1	1	1	1	1	-	-	1	1	1	0	0	1	0	1	-	1	0	1	1	1	1	-	1	1	1	0	1	1	1	1	1	1	1	1	1	-	1	1	1	0	1	1	1
DArT_632	1	1	1	1	-	-	0	0	1	0	0	1	1	0	1	-	-	1	1	1	1	1	1	1	-	1	1	1	1	0	-	1	0	1	1	-	0	1	1	1	1	1	1	1	1	1	1	-	1
DArT_633	1	1	0	0	0	1	1	1	-	0	0	0	0	0	1	0	0	0	1	0	1	0	0	1	0	0	0	1	1	0	1	0	0	0	0	1	1	0	0	1	1	1	1	1	1	1	0	1	0
DArT_634	0	0	0	0	1	0	0	1	1	1	0	0	1	1	1	0	1	1	0	0	1	1	0	0	0	1	1	1	0	0	1	1	1	0	1	0	0	0	0	0	1	0	1	0	1	1	0	1	0
DArT_635	0	1	1	1	1	1	0	1	-	1	1	1	0	0	1	0	0	0	1	1	1	0	1	1	1	1	0	0	1	1	1	0	0	1	0	1	1	1	1	0	1	0	1	0	1	0	1	1	0
DArT_636	0	0	0	0	0	1	0	0	1	1	0	0	0	0	0	0	1	1	0	0	1	1	0	0	0	1	1	0	1	1	1	0	0	-	0	0	0	0	1	0	0	1	0	0	0	1	1	0	0
DArT_637	0	0	0	0	0	1	1	1	1	0	1	1	0	0	0	0	0	0	0	0	0	1	0	0	0	1	0	1	1	0	1	0	0	0	0	0	1	0	0	1	1	0	1	0	0	1	0	1	1
DArT_638	0	1	0	1	1	1	1	1	-	1	1	0	1	1	0	0	0	0	0	0	0	1	1	1	1	1	1	1	1	1	0	0	0	0	0	0	1	1	1	-	1	0	0	0	1	0	0	1	0
DArT_639	-	1	1	0	1	1	0	1	0	0	0	0	0	1	0	1	0	0	1	0	-	0	1	0	1	0	0	0	1	0	0	0	1	1	0	0	1	1	0	1	1	1	1	1	0	1	0	1	1
DArT_640	0	1	1	1	1	1	0	1	1	1	1	1	0	0	1	0	0	0	1	1	1	0	-	1	1	1	0	0	1	1	1	0	0	1	0	1	1	1	1	0	1	0	1	0	1	0	1	1	0
DArT_641	0	1	0	1	1	1	-	1	1	1	0	1	1	1	0	-	0	1	0	0	1	0	0	0	1	0	1	0	1	1	0	1	1	1	1	0	0	1	0	0	0	0	1	0	0	0	0	0	0
DArT_642	0	0	1	0	1	1	1	1	1	1	1	1	1	1	0	0	1	0	1	0	0	1	1	1	1	1	1	1	0	1	0	1	1	1	1	1	1	0	1	1	0	1	1	0	1	1	1	1	1
DArT_643	1	0	0	1	0	1	0	0	-	0	0	1	0	0	0	0	0	0	0	0	0	1	0	0	1	0	1	0	1	1	1	0	0	0	0	1	1	0	1	0	0	0	1	0	0	0	0	0	1
DArT_644	1	1	1	1	1	1	0	1	0	1	0	0	0	1	1	1	0	0	1	1	1	1	1	1	0	0	1	1	1	1	0	1	0	1	1	1	1	0	0	0	0	1	0	1	0	1	1	0	0
DArT_645	1	0	-	0	0	0	-	1	0	0	0	1	0	0	0	0	1	0	0	0	0	0	1	0	0	0	0	0	0	0	0	1	0	1	1	0	0	0	0	0	-	0	0	0	0	0	1	1	1
DArT_646	0	0	0	1	0	1	0	1	0	0	0	0	1	1	0	0	0	1	1	0	1	0	1	0	1	0	1	0	0	1	0	0	0	0	0	0	0	0	0	0	0	1	0	0	0	1	0	0	0
DArT_647	1	0	-	0	1	0	0	0	0	0	0	1	1	0	0	0	0	0	0	1	0	1	0	0	0	1	1	0	1	0	0	0	0	0	0	0	1	1	1	0	1	1	1	1	0	1	1	1	0
DArT_648	0	1	1	0	1	0	0	0	0	1	1	1	1	0	1	1	0	0	1	0	-	0	0	1	1	1	0	1	1	0	0	0	1	1	1	1	1	1	0	1	1	0	0	1	1	0	0	0	0
DArT_649	1	1	1	0	0	0	1	1	0	0	0	1	0	0	1	-	1	1	1	0	1	1	-	1	-	1	0	0	1	0	0	0	0	0	0	0	0	1	0	1	0	0	1	0	1	1	0	0	1
DArT_650	1	0	0	0	0	0	0	0	-	0	0	0	1	0	0	0	1	0	0	0	0	0	1	1	1	0	1	1	0	1	1	0	0	0	0	0	1	0	1	1	0	0	0	1	-	-	1	0	1
DArT_651	-	1	1	0	1	1	0	1	0	0	0	0	0	1	0	1	0	0	1	0	1	0	-	0	1	0	0	0	1	0	0	0	1	1	0	0	1	1	0	1	1	1	1	1	0	1	0	1	1
DArT_652	1	1	1	0	0	0	0	0	0	0	0	0	1	0	1	1	1	0	1	0	0	0	0	1	0	0	0	1	1	0	0	0	0	0	0	0	0	0	0	1	1	1	0	1	1	0	0	0	1
DArT_653	-	1	1	1	1	1	1	0	1	0	0	0	0	0	1	0	0	0	1	1	0	0	1	0	0	0	0	1	0	0	1	0	0	0	0	0	1	0	0	1	1	0	0	0	1	0	0	1	1
DArT_654	1	0	0	1	1	-	0	1	0	1	1	1	1	1	1	0	1	0	0	0	0	1	-	0	1	1	1	0	1	1	0	0	1	1	0	1	1	1	1	0	0	1	0	0	0	1	0	0	0
DArT_655	0	1	1	0	1	1	0	1	0	0	0	0	0	1	0	1	0	0	1	0	0	0	1	0	-	0	0	0	1	0	0	0	1	1	0	0	1	1	0	1	1	1	1	1	0	1	0	1	1
DArT_656	0	0	0	0	1	1	1	1	1	1	1	1	1	1	1	0	0	1	1	0	1	1	1	0	0	1	0	0	0	0	0	1	1	1	1	-	1	0	-	0	1	1	1	0	0	0	-	1	1
DArT_657	0	1	-	0	1	-	0	-	1	1	0	0	0	1	0	0	0	0	1	0	1	1	0	1	0	1	0	1	0	0	0	0	0	0	0	1	1	0	1	1	1	0	0	1	1	0	0	0	0
DArT_658	1	0	0	0	0	0	1	1	0	0	0	1	0	0	0	0	0	1	0	1	1	0	-	1	0	0	0	0	0	0	0	0	0	1	0	1	1	0	0	0	1	0	0	1	0	1	0	0	0
DArT_659	1	1	0	1	0	1	1	1	1	1	1	0	0	1	1	0	1	1	0	0	0	1	0	0	1	1	1	0	0	1	1	0	0	0	0	0	1	0	1	0	1	1	1	1	1	0	1	1	0
DArT_660	1	0	1	1	1	0	0	0	0	0	0	0	0	0	0	0	0	0	0	1	1	1	-	0	0	0	0	0	0	1	0	0	0	0	0	0	1	0	0	0	0	0	0	0	0	1	1	1	1
DArT_661	1	0	0	1	1	1	1	0	0	0	1	0	0	0	0	0	1	0	0	0	0	1	-	1	1	0	0	0	0	0	0	1	0	1	1	0	1	0	0	0	1	1	1	0	0	1	0	0	0
DArT_662	0	1	0	0	1	0	0	0	0	1	1	0	1	1	1	1	1	1	1	1	1	1	1	1	1	1	1	1	0	1	0	0	0	0	0	0	1	0	1	0	1	0	0	1	1	0	0	1	1
DArT_663	-	1	1	0	0	0	0	0	1	1	0	1	0	0	1	0	1	0	0	1	0	1	0	0	0	0	1	1	1	0	0	1	-	0	1	1	-	1	1	0	1	1	1	1	0	1	1	1	0
DArT_664	1	1	1	0	0	1	0	1	1	0	0	0	1	0	1	0	0	1	1	1	1	1	-	0	1	0	0	1	0	1	0	1	1	1	1	1	1	0	0	1	1	1	0	0	0	1	0	0	1
DArT_665	0	1	1	0	0	0	0	0	0	0	0	0	0	0	1	0	0	0	0	0	1	0	1	1	-	0	0	0	1	1	0	0	0	0	0	0	0	1	0	1	1	0	1	1	0	-	0	0	0
DArT_666	0	1	0	0	0	0	0	1	0	1	1	0	0	0	0	0	0	0	1	0	1	0	0	0	0	1	0	1	1	1	1	1	0	0	1	0	0	1	1	1	1	0	0	1	1	1	0	0	0
DArT_667	0	0	0	0	0	0	0	0	0	0	0	0	0	0	0	0	1	0	0	-	0	0	1	0	0	-	1	0	0	0	0	0	0	0	0	0	0	0	1	0	0	1	0	0	0	1	1	1	1
DArT_668	0	1	1	0	0	0	0	0	-	0	0	0	0	0	0	0	0	0	1	0	0	0	0	1	1	0	1	1	0	0	0	0	1	0	1	0	0	1	0	0	1	0	0	0	0	0	0	0	0
DArT_669	0	0	1	0	0	1	1	1	0	1	0	0	0	0	0	0	1	0	0	1	0	0	0	0	0	0	0	0	0	0	0	0	0	0	-	0	0	0	1	0	0	0	0	0	0	1	0	0	0
DArT_670	0	0	0	0	-	1	1	0	0	1	1	0	1	1	0	-	0	0	0	1	1	1	-	0	1	1	1	0	1	1	0	0	0	0	0	0	1	1	0	0	1	0	1	0	1	0	0	0	1
DArT_671	0	0	0	1	1	1	1	1	1	0	1	0	0	1	1	0	0	1	0	1	1	1	-	0	0	1	0	1	0	1	1	0	1	0	1	1	1	0	1	1	1	0	0	1	0	0	1	1	0
DArT_672	1	0	1	0	1	0	0	0	0	1	1	1	1	1	0	1	1	0	1	0	0	1	1	1	1	1	1	0	1	1	1	1	1	1	1	1	0	1	1	0	1	1	1	0	1	1	1	0	1
DArT_673	0	0	1	0	0	0	-	0	1	1	1	1	1	1	0	0	1	0	0	-	0	1	1	1	1	1	0	1	0	1	0	1	1	1	0	1	0	0	0	1	0	0	1	0	0	0	1	1	1
DArT_674	0	1	0	0	1	0	1	-	1	1	1	0	0	0	0	0	0	0	1	0	1	0	-	0	-	0	1	1	0	1	0	0	0	0	0	0	1	1	1	1	0	0	1	1	0	1	1	0	0
DArT_675	1	0	0	0	1	0	1	1	0	0	1	0	0	0	1	0	0	1	0	0	1	0	1	0	1	0	1	0	0	1	-	1	1	1	1	1	1	0	1	0	1	1	0	0	-	-	1	1	1
DArT_676	0	0	0	1	-	0	1	0	0	0	0	1	0	0	0	0	0	0	0	1	0	0	-	0	0	0	0	0	0	1	1	0	0	0	0	0	0	0	0	0	0	1	1	1	0	0	1	0	0
DArT_677	0	0	1	0	1	0	0	0	1	1	0	0	1	0	0	1	0	1	0	1	1	0	1	1	1	0	1	0	0	0	1	0	0	0	0	0	1	0	1	1	0	1	0	1	1	0	1	1	1
DArT_678	1	0	0	1	0	0	0	0	-	0	0	0	0	0	1	1	0	0	0	0	1	0	0	0	0	0	0	0	0	0	1	1	1	1	1	1	0	0	0	0	0	0	0	0	0	0	0	1	0
DArT_679	0	1	1	0	0	1	0	0	0	0	0	1	-	0	0	1	0	0	1	0	0	0	0	1	0	0	0	1	0	0	0	0	0	0	0	0	0	0	0	1	-	0	1	1	0	0	0	0	0
DArT_680	1	1	-	1	1	1	0	1	1	0	0	1	1	0	0	1	1	0	1	0	1	0	0	0	0	0	0	1	0	0	1	1	1	1	1	0	1	1	0	1	1	0	0	1	1	0	0	0	0
DArT_681	-	1	1	0	0	1	1	1	1	1	1	0	0	1	0	1	0	0	1	0	1	1	1	1	1	0	0	1	1	1	1	0	0	0	0	0	0	1	0	1	1	1	0	1	1	0	1	1	1
DArT_682	0	1	-	1	1	1	1	1	0	0	1	1	1	1	1	0	0	1	1	0	0	0	0	1	0	0	0	1	1	0	0	0	1	0	1	1	0	1	0	-	0	0	1	1	1	0	-	1	1
DArT_683	1	0	0	0	0	0	0	0	-	1	0	0	0	0	0	0	1	0	0	0	1	1	0	0	1	0	0	0	1	0	0	0	0	0	0	0	0	0	1	0	0	0	0	0	0	0	1	1	1
DArT_684	0	0	0	0	0	1	0	1	1	0	1	1	0	1	0	0	0	1	1	0	0	0	0	0	0	0	1	1	0	0	0	1	0	1	1	1	0	0	0	1	0	1	0	0	0	0	0	0	0
DArT_685	1	1	0	0	0	0	0	0	0	0	0	0	1	0	1	0	1	1	1	1	1	0	-	1	-	0	0	1	1	1	1	1	1	0	1	1	0	1	0	1	1	1	0	1	1	1	0	1	0
DArT_686	0	0	1	0	0	1	0	0	0	0	0	0	0	0	0	0	0	0	0	0	0	0	-	0	0	0	0	0	0	1	1	0	0	0	0	0	0	0	0	0	0	0	0	0	0	0	1	0	0
DArT_687	0	1	1	0	1	1	0	1	-	0	0	0	0	1	0	1	0	0	1	0	-	-	1	0	-	0	0	0	1	0	0	0	1	1	0	0	1	1	0	1	1	1	1	1	0	1	0	1	1
DArT_688	1	0	1	0	0	1	1	1	0	1	1	1	1	1	0	1	0	0	0	1	1	0	1	1	1	0	0	0	1	1	0	0	1	0	1	1	1	1	0	0	0	0	1	0	-	1	0	1	1
DArT_689	1	0	-	1	0	0	0	0	0	0	0	0	0	0	1	1	0	0	0	0	1	0	0	0	0	0	0	0	0	0	1	1	1	1	1	1	0	0	0	0	0	0	0	0	0	0	0	1	0
DArT_690	0	1	0	0	1	0	0	0	0	1	1	0	1	1	1	1	-	1	1	1	1	1	1	1	1	1	1	1	0	1	0	0	0	0	0	0	1	0	1	0	-	0	0	1	1	0	0	1	1
DArT_691	-	0	0	0	1	1	1	0	1	1	0	1	1	1	1	0	1	0	0	1	0	1	0	0	0	1	1	1	1	0	1	1	1	1	1	1	1	1	1	-	0	0	0	0	1	1	1	1	1
DArT_692	1	0	0	1	1	0	0	0	0	0	0	0	0	0	0	0	0	0	1	1	1	1	-	0	0	0	0	0	0	1	0	0	0	0	0	0	0	0	0	0	0	0	0	0	0	0	1	1	1
DArT_693	-	1	0	0	1	0	0	0	0	0	0	0	1	1	1	0	-	0	0	0	-	0	0	1	0	1	1	0	0	0	0	0	0	0	0	0	1	1	0	1	1	0	0	0	0	1	0	0	0
DArT_694	1	0	-	1	1	0	0	0	1	0	0	0	0	0	0	0	0	1	0	1	0	1	0	0	0	0	0	0	0	0	1	0	0	0	0	0	0	1	0	1	0	1	1	1	0	1	1	0	1
DArT_695	0	0	0	-	1	0	0	0	1	0	0	1	1	0	1	0	0	1	0	0	1	0	0	1	0	0	1	1	1	0	1	1	0	1	1	1	1	0	0	0	1	1	0	-	0	0	-	-	0
DArT_696	0	0	0	1	1	-	1	1	0	0	1	1	0	1	0	0	0	0	1	0	1	0	-	0	0	1	0	1	0	0	0	0	0	1	1	0	0	0	1	0	0	1	1	1	0	-	1	-	1
DArT_697	1	0	1	1	1	0	0	0	0	1	1	0	1	1	1	0	1	0	0	1	0	0	0	0	0	1	1	0	0	0	1	1	0	1	1	1	1	-	1	0	0	0	0	0	0	0	1	1	0
DArT_698	1	0	0	1	1	1	1	0	0	0	-	0	0	0	0	-	1	0	0	0	-	1	-	1	0	0	0	0	0	-	0	1	0	1	1	0	1	0	0	0	1	1	-	0	0	1	0	0	0
DArT_699	0	0	1	0	0	1	0	0	-	0	0	0	0	0	-	0	0	0	0	0	0	0	0	-	0	0	0	0	0	1	1	0	0	0	0	0	0	0	0	0	0	0	0	0	0	0	1	0	0
DArT_700	1	1	-	1	1	0	1	1	0	1	0	0	1	0	1	1	0	0	1	1	1	1	1	1	0	0	0	1	1	0	0	-	1	1	1	1	0	1	1	1	1	0	-	-	1	1	0	0	0
DArT_701	1	0	0	0	0	0	0	0	1	0	0	-	0	-	0	0	1	0	0	0	0	0	1	1	1	0	1	1	0	1	1	0	0	-	0	0	1	0	0	1	0	0	0	1	0	-	1	0	1
DArT_702	0	1	0	1	1	1	0	0	1	1	1	1	1	1	0	0	0	1	0	0	1	0	-	0	1	1	1	0	1	1	0	1	1	1	1	1	0	1	1	0	0	0	1	-	0	0	1	0	1
DArT_703	0	0	0	1	0	1	1	0	0	0	0	1	0	0	0	1	0	0	0	0	0	0	-	0	0	0	0	0	0	0	0	1	1	0	1	0	0	0	0	0	0	0	0	0	0	0	0	0	0
DArT_704	0	1	0	1	1	1	1	1	1	1	1	1	1	1	0	0	1	0	1	0	1	1	1	1	1	1	0	1	1	1	1	1	1	0	1	1	1	1	1	0	1	0	1	0	1	1	0	0	1
DArT_705	1	0	1	1	1	1	1	0	0	1	1	1	1	1	0	0	1	1	1	1	1	1	1	1	0	1	1	0	0	1	0	1	1	0	1	1	1	1	1	0	0	0	1	1	1	1	1	1	1
DArT_706	0	1	0	0	0	0	-	-	0	0	0	-	-	0	1	0	1	1	0	0	1	0	-	1	0	0	0	0	0	0	0	1	1	1	-	0	0	1	0	1	0	1	0	1	0	0	0	0	0
DArT_707	0	0	0	0	0	0	0	1	1	1	1	0	1	1	0	0	0	0	0	1	0	1	1	1	1	1	0	0	1	0	0	0	0	0	-	0	1	1	1	0	0	0	1	0	0	1	-	1	0
DArT_708	0	0	0	1	0	1	1	1	0	0	-	0	1	1	0	0	0	0	1	0	-	0	0	1	0	0	1	0	0	1	0	1	1	1	1	0	0	0	0	0	0	1	0	0	1	0	0	0	0
DArT_709	0	1	0	1	0	1	1	1	1	1	0	1	0	0	0	0	1	0	0	1	1	0	1	1	1	1	1	1	1	0	1	0	1	1	0	1	-	1	1	0	1	-	1	1	1	0	1	1	0
DArT_710	1	1	0	0	0	1	0	0	0	0	0	0	0	1	0	1	0	0	1	-	0	0	1	1	1	0	0	-	1	1	0	0	0	0	0	0	1	1	0	-	-	0	0	0	0	0	0	0	0
DArT_711	0	1	1	1	0	0	1	1	-	0	0	0	0	0	1	0	0	0	1	0	0	0	1	1	0	1	1	0	1	0	0	0	1	1	1	0	0	-	0	0	0	1	0	0	0	0	0	0	0
DArT_712	1	0	0	1	0	0	0	0	0	0	0	0	0	0	1	1	0	0	0	0	1	0	0	0	0	0	0	0	0	0	1	1	1	1	1	1	0	0	0	0	0	0	0	0	0	0	0	1	-
DArT_713	1	1	1	0	1	1	-	1	-	1	1	1	1	1	1	0	1	1	1	1	1	0	1	0	1	0	1	1	1	0	-	1	1	1	1	1	0	1	1	1	0	1	1	1	1	1	1	1	1
DArT_714	1	1	0	0	1	0	0	0	1	1	1	0	1	1	0	0	1	1	0	0	-	1	-	1	0	1	0	0	1	0	0	0	0	0	0	0	0	1	1	0	0	1	0	0	1	0	0	0	0
DArT_715	0	1	0	1	0	1	1	1	0	0	0	0	0	0	0	-	0	0	1	0	0	0	0	-	-	1	1	1	1	0	1	1	1	1	-	1	1	0	0	0	1	1	0	0	1	0	0	1	0
DArT_716	0	1	1	0	0	0	0	0	0	0	0	0	0	0	0	0	0	0	1	0	0	0	-	1	1	0	1	1	0	0	0	0	1	0	1	0	0	1	0	0	1	0	0	0	0	0	0	0	0
DArT_717	0	1	1	0	0	0	0	0	0	0	0	0	0	0	1	1	0	0	1	0	0	0	-	0	0	0	0	1	0	0	0	0	0	0	0	0	0	0	0	0	0	0	0	0	0	0	0	0	0
DArT_718	1	1	1	1	1	0	0	0	-	1	1	1	1	1	1	1	1	1	1	1	1	1	0	1	1	1	0	0	1	1	1	1	1	1	1	1	1	1	0	-	0	1	0	1	1	1	1	1	1
DArT_719	1	-	0	1	1	0	0	1	1	0	0	1	0	0	1	1	0	0	0	1	0	0	0	0	0	-	0	0	0	0	-	1	1	1	1	1	1	0	1	-	0	1	1	0	0	0	0	1	1
DArT_720	1	1	1	1	1	1	1	1	1	1	0	1	0	1	1	0	0	0	1	1	1	1	1	1	0	1	1	1	1	1	1	1	1	1	1	0	1	1	1	1	1	0	1	1	1	1	1	0	0
DArT_721	1	-	1	0	0	0	1	1	0	0	0	0	0	0	1	1	0	0	1	-	0	0	0	1	0	0	1	1	1	0	1	1	1	0	0	0	0	1	0	0	1	0	0	0	1	1	0	1	0
DArT_722	0	0	1	0	0	1	1	1	1	1	0	0	0	0	0	1	1	0	0	1	0	0	-	0	0	0	0	0	0	0	0	0	0	0	0	0	0	0	1	-	0	0	0	0	0	1	0	0	0
DArT_723	1	0	0	0	1	1	0	0	1	1	1	1	1	1	0	0	0	0	0	0	0	0	-	0	1	0	1	0	0	0	0	0	0	1	0	0	1	0	1	0	0	0	1	-	1	1	1	1	1
DArT_724	1	1	1	0	0	1	0	0	-	0	0	0	1	1	1	1	1	1	-	-	0	0	1	1	0	0	1	1	1	0	0	1	1	1	1	1	0	1	0	1	1	-	0	0	1	1	0	0	0
DArT_725	1	0	0	1	0	0	0	-	0	0	0	0	0	0	1	1	0	0	0	0	1	0	0	0	0	0	0	0	0	0	1	1	1	1	1	1	0	0	0	0	0	0	0	0	-	0	-	1	0
DArT_726	0	0	0	-	1	0	0	0	-	0	0	1	-	1	1	0	0	0	0	0	1	0	0	1	0	1	0	0	0	1	0	0	1	1	1	-	1	0	1	1	0	0	0	0	0	0	0	0	0
DArT_727	0	1	1	1	1	1	1	-	0	-	1	1	1	1	1	1	-	1	-	-	0	1	1	1	0	1	0	1	1	1	0	1	1	1	0	-	1	-	1	1	1	1	1	1	0	1	1	1	1
DArT_728	1	1	1	0	1	0	0	0	0	1	1	1	1	1	1	0	0	0	1	1	1	0	1	0	1	1	0	0	1	1	1	1	0	1	0	0	0	1	1	0	1	-	1	1	1	0	0	1	1
DArT_729	-	0	0	0	0	0	-	1	1	1	0	1	0	1	0	-	0	1	0	1	1	0	0	0	1	0	1	0	0	0	0	0	1	1	1	1	0	0	0	1	0	1	0	0	0	0	1	0	0
DArT_730	1	0	1	1	1	0	1	0	0	1	1	1	0	1	0	1	1	0	1	-	1	1	0	1	1	0	1	1	0	1	1	1	0	0	1	0	1	0	1	0	1	1	1	1	0	1	1	1	1
DArT_731	0	1	1	1	0	1	0	1	1	0	0	0	0	0	1	1	1	1	0	1	1	0	1	1	1	0	1	0	1	0	0	1	1	0	1	1	0	1	0	0	1	0	1	1	1	1	0	0	0
DArT_732	1	1	1	-	-	0	0	0	0	1	-	1	1	0	1	0	1	1	1	1	0	0	0	1	1	1	1	1	-	0	1	0	1	1	0	1	1	1	1	1	1	0	1	-	1	1	1	1	1
DArT_733	1	0	1	1	0	1	1	1	1	0	1	0	0	1	1	1	0	0	0	1	0	0	1	-	1	0	0	0	0	0	0	0	1	1	0	1	0	0	0	0	0	0	0	0	0	1	0	0	0
DArT_734	1	1	1	0	1	0	0	1	1	0	0	1	1	1	1	0	1	1	0	1	1	1	-	1	1	1	1	0	1	1	1	1	1	-	-	1	1	0	1	1	1	1	1	1	1	1	0	1	1
DArT_735	-	0	1	0	0	0	0	0	1	1	1	1	1	1	0	-	1	0	0	0	-	1	1	1	1	1	0	1	0	1	0	1	-	1	1	1	0	0	0	1	1	1	1	0	0	0	1	1	1
DArT_736	1	0	1	0	0	0	1	1	0	0	0	0	0	1	1	-	-	1	1	1	0	1	1	1	0	1	1	0	1	1	1	1	1	1	1	1	1	0	1	0	0	0	1	0	1	1	1	1	1
DArT_737	0	1	0	0	0	0	1	1	-	1	1	1	0	1	1	1	1	1	1	0	1	1	-	1	0	0	0	1	1	0	0	0	0	0	0	0	1	1	1	-	0	1	1	1	1	0	1	0	0
DArT_738	0	0	0	0	1	0	-	0	0	1	1	1	1	1	1	-	1	1	0	0	0	0	0	0	0	1	0	1	1	0	0	1	1	-	1	1	0	-	0	0	0	0	1	0	0	0	0	0	0
DArT_739	1	1	1	0	0	0	1	1	-	1	1	0	1	1	1	0	1	0	1	0	1	1	0	1	0	1	1	0	1	0	0	1	-	1	1	1	1	0	1	0	1	0	1	1	1	1	0	0	0
DArT_740	0	1	0	0	0	0	-	0	0	0	0	0	0	0	1	0	1	1	0	0	1	0	-	1	0	0	0	0	0	0	0	1	1	1	1	0	0	1	0	1	0	1	0	1	0	0	0	0	0
DArT_741	1	0	1	1	1	0	0	0	1	0	1	1	0	1	1	0	1	1	0	1	0	1	1	0	1	1	1	0	-	1	1	1	1	1	0	1	1	0	0	0	0	1	1	1	0	0	1	1	1
DArT_742	0	1	0	0	0	0	0	1	0	1	0	0	1	0	1	-	0	0	1	0	0	1	0	1	0	0	0	1	1	0	0	0	0	1	0	1	0	0	0	0	1	0	0	0	1	0	0	0	0
DArT_743	0	0	0	0	0	0	0	1	0	0	0	0	0	0	0	0	0	0	1	0	0	0	0	0	0	0	1	0	1	0	0	0	0	0	0	0	0	0	0	0	0	0	1	0	0	0	0	0	0
DArT_744	0	0	0	0	0	0	0	0	-	0	0	0	0	0	1	0	0	0	0	0	1	0	0	0	1	0	1	0	1	0	0	0	1	0	1	1	1	0	0	0	0	1	0	1	0	0	1	0	0
DArT_745	-	0	0	0	-	0	-	0	1	0	0	0	0	0	0	1	-	-	0	0	1	1	0	1	1	0	0	0	1	0	1	1	1	0	1	0	0	0	0	1	0	0	1	0	0	1	0	1	0
DArT_746	0	1	0	1	1	1	1	1	1	0	1	0	1	0	-	0	0	0	0	1	1	1	-	0	1	0	0	0	1	0	1	1	1	1	0	1	0	1	1	1	0	0	1	1	1	1	0	0	0
DArT_747	1	1	1	1	1	0	-	1	-	1	1	1	1	0	1	0	1	1	0	1	1	1	0	1	0	1	0	1	1	1	1	1	1	1	1	1	1	1	0	1	1	0	0	1	0	0	0	0	0
DArT_748	1	1	1	1	1	0	1	1	1	1	1	0	1	1	1	0	1	1	0	0	1	1	1	1	1	1	1	1	1	1	1	1	1	0	1	1	1	1	1	1	1	1	0	1	1	0	1	1	1
DArT_749	0	0	0	1	1	0	0	0	0	0	0	0	0	0	0	0	0	0	0	0	1	0	0	0	0	0	0	0	0	0	0	0	0	0	0	0	0	0	0	0	0	0	0	0	0	0	0	0	0
DArT_750	0	1	-	1	0	1	1	1	1	1	1	1	1	1	1	1	0	1	1	0	1	1	1	1	1	1	1	1	1	1	-	1	1	1	1	1	1	1	1	-	1	1	0	0	1	0	0	1	1
DArT_751	1	0	1	0	0	0	1	0	0	0	0	-	0	0	0	0	1	0	0	1	0	1	1	0	0	0	0	0	0	0	0	0	0	0	0	0	0	0	0	0	0	0	0	0	0	-	1	0	1
DArT_752	0	0	1	1	1	0	0	0	0	1	1	0	1	1	0	1	1	0	0	0	1	1	0	0	1	0	0	0	0	0	0	0	0	0	0	0	0	0	1	-	0	0	0	0	0	1	1	0	0
DArT_753	0	0	1	1	0	1	-	1	-	0	0	0	0	0	1	0	0	0	1	0	1	0	1	0	0	0	-	0	1	1	1	1	1	1	1	1	0	0	0	1	0	0	1	1	1	0	0	1	1
DArT_754	0	0	0	0	1	0	1	0	0	1	1	0	1	1	0	-	0	0	-	0	0	1	1	0	0	0	0	0	0	0	1	0	1	1	1	1	-	0	0	0	0	0	0	0	0	0	1	0	0
DArT_755	1	1	1	0	1	1	1	1	1	0	0	0	1	1	1	1	1	0	1	0	1	0	0	0	-	0	0	1	1	1	0	1	1	1	1	1	1	1	0	1	1	1	1	1	1	1	1	1	1
DArT_756	1	0	1	1	0	1	1	1	0	0	0	1	1	0	0	1	0	0	-	0	0	0	1	0	0	0	0	0	0	0	0	0	0	0	0	0	0	0	0	0	0	0	1	0	0	0	0	0	0
DArT_757	0	0	0	0	0	0	0	0	-	0	0	0	0	0	0	0	0	0	0	1	0	0	0	-	-	0	0	-	1	0	0	1	0	1	1	0	0	0	0	0	0	0	0	1	0	0	1	0	0
DArT_758	0	1	1	0	1	1	0	0	-	1	0	0	-	0	1	0	-	0	-	0	1	1	1	0	-	1	1	1	0	1	0	1	-	0	1	1	0	1	1	0	0	1	1	1	0	0	1	0	1
DArT_759	-	1	0	1	0	1	1	1	0	0	0	1	1	1	1	1	0	-	0	0	1	0	0	0	0	1	0	1	0	-	0	1	1	1	1	1	1	0	0	0	0	1	1	1	1	0	1	1	1
DArT_760	1	0	0	0	1	1	0	0	1	0	1	0	1	0	0	1	-	1	1	1	1	1	-	0	1	0	1	0	-	1	0	0	0	1	0	1	0	1	1	0	0	1	0	1	0	1	1	1	1
DArT_761	0	1	-	0	0	0	1	0	0	0	0	-	1	-	-	0	0	-	1	0	1	0	0	-	0	-	1	1	1	1	1	1	0	0	1	0	0	1	1	1	1	-	0	1	1	1	0	0	0
DArT_762	1	0	-	1	1	1	1	1	-	1	1	1	1	1	0	1	0	0	-	1	0	1	1	1	1	-	0	1	-	1	0	0	0	1	0	1	1	0	1	1	1	0	1	0	0	-	1	1	1
DArT_763	0	1	0	1	1	0	0	1	1	-	-	1	1	1	0	0	0	1	1	0	1	0	1	-	0	0	-	1	0	1	0	0	-	1	1	1	0	1	0	0	1	1	0	1	1	0	0	0	1
DArT_764	0	1	1	0	0	-	0	0	-	0	0	1	-	-	0	1	0	0	1	0	0	0	0	1	0	0	0	1	0	0	0	0	0	0	0	0	0	0	0	1	1	0	1	1	-	0	0	0	0
DArT_765	0	1	0	-	1	0	0	0	0	1	1	0	0	1	0	1	0	1	1	0	0	1	0	1	0	1	0	1	1	1	0	0	0	0	0	-	0	1	1	0	0	1	0	0	1	1	1	0	1
DArT_766	1	1	0	0	0	0	0	0	-	0	0	1	0	0	1	0	0	0	0	0	0	0	1	0	0	0	0	0	0	0	0	0	0	0	0	0	0	0	0	0	1	0	0	0	1	0	1	0	1
DArT_767	-	0	0	0	0	0	0	0	0	1	1	0	1	0	0	0	0	0	0	1	0	1	0	0	1	1	0	0	0	0	0	0	0	0	0	0	0	0	0	0	0	1	0	0	1	0	0	0	0
DArT_768	1	0	0	1	0	1	1	1	0	1	1	0	0	1	1	1	1	0	-	0	1	1	-	0	1	1	1	1	0	1	1	1	1	1	1	1	0	0	0	0	1	0	0	1	0	0	1	1	0
DArT_769	0	1	1	1	0	1	1	1	0	0	-	0	1	1	1	0	1	-	0	1	1	1	1	1	0	0	1	1	1	-	1	0	1	1	1	1	0	1	1	-	1	1	1	1	1	1	1	1	1
DArT_770	0	1	1	1	0	1	1	1	1	1	1	1	1	0	0	0	1	1	1	1	1	1	1	1	0	1	1	0	1	0	1	1	1	1	1	1	1	0	1	-	1	1	1	0	1	0	-	0	1
DArT_771	1	0	1	1	1	1	1	1	1	1	1	1	1	1	1	1	1	1	0	1	0	0	1	1	1	1	1	1	1	0	1	1	1	0	1	1	0	1	0	1	1	0	1	0	1	1	1	1	1
DArT_772	1	0	0	0	0	0	0	0	-	1	0	1	1	1	1	1	1	1	0	1	1	1	1	1	1	1	0	0	0	1	1	1	1	-	1	1	1	0	0	1	0	0	1	0	0	-	0	1	1
DArT_773	0	1	1	1	1	1	0	1	0	0	0	0	1	1	1	0	1	1	0	0	0	0	1	1	1	1	1	0	1	0	1	0	1	1	1	0	0	1	1	1	1	1	0	1	-	1	1	1	1
DArT_774	1	1	1	0	1	0	-	0	0	0	1	0	0	1	1	-	0	0	1	0	0	1	0	1	0	-	0	-	0	0	1	1	1	0	-	1	1	1	1	1	1	-	0	1	1	0	0	0	0
DArT_775	0	0	1	1	0	1	1	0	-	1	1	1	1	0	0	1	0	1	1	1	1	0	1	0	-	0	1	0	0	1	0	0	0	-	-	1	1	-	1	0	0	1	1	0	0	1	1	1	1
DArT_776	1	0	-	0	0	0	1	0	1	1	0	1	0	1	1	0	1	1	0	0	1	1	0	0	0	0	1	1	1	0	0	0	0	1	1	0	1	1	0	0	1	1	1	1	0	1	1	1	1
DArT_777	1	1	1	0	1	-	-	1	0	1	1	1	1	1	1	0	1	-	1	1	1	0	1	0	1	0	1	1	1	0	1	1	1	1	1	1	0	1	1	1	0	1	1	1	1	1	1	1	1
DArT_778	0	0	0	1	1	1	0	0	0	0	1	0	0	0	0	1	0	1	1	1	0	1	0	0	-	1	1	0	0	0	0	1	-	0	1	-	0	0	1	0	1	1	0	0	1	1	0	0	0
DArT_779	0	0	0	-	0	0	0	0	1	0	0	1	0	0	0	0	0	1	1	0	0	-	-	0	1	0	1	1	0	1	-	0	0	-	1	0	0	0	0	1	0	-	0	0	1	1	0	0	0
DArT_780	1	0	1	0	-	0	1	0	0	0	0	-	0	1	0	1	-	-	0	0	0	1	-	0	0	1	0	1	0	0	0	1	1	1	1	1	0	0	0	1	0	0	0	0	0	1	0	0	0
DArT_781	0	0	0	0	1	1	1	0	1	-	0	0	1	1	1	0	0	1	0	1	1	1	0	0	0	1	0	0	0	0	1	1	1	0	1	1	0	0	0	-	0	1	0	0	0	1	-	1	0
DArT_782	1	0	0	1	1	1	0	1	1	1	1	1	1	0	0	0	-	0	0	1	1	1	0	0	1	1	1	0	1	1	1	1	1	0	1	0	1	1	1	0	1	1	1	0	0	1	1	1	1
DArT_783	0	0	0	0	0	0	1	-	-	0	0	0	0	1	0	-	0	0	0	0	0	0	0	-	-	0	-	1	0	0	0	1	0	0	1	1	0	0	1	1	0	1	0	0	1	0	0	0	0
DArT_784	1	1	1	1	0	0	1	1	1	0	1	0	0	1	1	0	1	1	1	0	0	1	1	1	0	0	1	1	0	0	0	1	1	0	1	0	1	0	1	1	1	1	1	1	1	1	-	1	1
DArT_785	-	0	0	-	0	0	0	0	1	0	1	0	0	0	0	1	0	1	0	0	0	1	1	1	1	0	1	1	0	1	1	0	0	-	1	0	0	0	0	1	0	1	0	0	1	1	0	-	0
DArT_786	0	1	0	0	1	0	0	0	0	0	0	1	1	0	0	-	-	0	0	0	0	0	0	1	0	1	0	0	1	0	-	0	-	1	-	-	1	0	0	1	1	0	0	1	0	0	0	0	0
DArT_787	0	1	0	0	0	0	1	1	1	0	1	0	1	-	0	0	-	0	0	0	-	0	0	-	0	0	0	1	1	1	0	0	1	0	0	0	0	1	1	1	0	0	0	1	1	0	0	1	0
DArT_788	1	1	1	1	1	1	1	1	0	1	1	1	0	0	1	1	0	1	1	1	1	1	1	1	0	1	1	1	1	0	1	1	1	1	0	1	1	1	1	1	1	0	1	1	1	1	1	1	0
DArT_789	0	-	1	0	1	1	1	0	-	1	-	-	1	1	1	0	1	1	1	0	1	1	0	1	0	0	1	1	1	0	1	1	1	1	1	1	1	-	1	-	0	0	1	1	0	1	1	1	0
DArT_790	1	0	0	0	0	0	0	0	1	1	0	0	1	0	0	0	0	0	0	1	0	1	0	0	0	0	0	0	0	1	0	0	0	0	0	0	1	0	0	0	0	0	0	0	0	0	0	0	0
DArT_791	1	1	1	1	0	1	1	1	-	1	-	0	-	1	1	-	1	1	1	-	1	1	0	1	-	0	1	-	1	0	-	0	1	1	1	1	0	1	-	1	1	1	0	1	1	1	1	1	1
DArT_792	-	1	1	1	1	1	1	1	0	1	-	0	1	1	1	-	0	0	0	0	0	1	1	0	1	1	0	1	1	0	1	0	1	0	1	0	0	1	0	-	1	1	0	1	1	0	1	-	1
DArT_793	-	-	0	1	0	0	1	1	1	1	1	1	1	1	1	-	1	1	0	0	0	1	0	1	1	0	1	0	0	1	1	1	1	0	1	1	0	0	1	1	0	0	1	0	0	1	0	0	0
DArT_794	1	1	1	1	1	0	0	1	1	1	1	1	1	0	0	0	1	0	0	1	1	1	1	0	0	1	0	0	1	1	1	0	0	0	0	1	1	1	1	0	1	0	1	1	0	0	-	1	1
DArT_795	-	1	1	0	1	0	-	0	1	1	1	1	1	1	1	1	1	-	-	0	0	1	-	1	0	1	1	1	1	1	1	1	-	0	1	1	0	1	1	1	1	0	1	1	1	1	0	0	-
DArT_796	0	1	1	-	0	1	1	1	1	0	-	0	0	0	1	0	-	-	1	1	0	0	0	-	0	0	-	-	1	1	0	-	0	1	0	1	0	1	0	1	0	0	1	1	1	0	0	-	-
DArT_797	0	1	1	0	1	0	0	1	-	0	1	-	1	0	1	0	0	1	1	0	0	0	1	1	1	0	0	0	1	0	0	0	0	1	1	0	0	1	0	0	1	0	1	0	1	0	0	1	0
DArT_798	0	0	1	1	0	1	0	1	-	0	1	1	1	0	-	-	0	-	0	0	1	0	0	-	1	1	0	0	0	0	0	1	1	1	-	1	1	0	1	-	1	0	0	0	0	-	1	-	1
DArT_799	1	1	1	0	0	-	0	0	0	0	0	1	0	-	0	1	0	0	1	0	0	0	-	1	1	0	0	1	0	0	0	0	0	0	0	0	0	0	0	1	1	0	1	1	0	0	0	0	0
DArT_800	0	0	0	1	1	0	-	1	-	1	0	0	1	0	1	0	0	-	1	-	0	1	0	0	0	1	1	0	0	0	1	1	1	0	1	1	1	1	1	0	0	1	0	0	0	0	0	1	0
DArT_801	0	1	0	0	0	0	0	0	0	0	0	0	0	0	0	1	1	0	1	0	0	0	0	0	0	0	0	1	0	0	0	0	1	0	0	1	1	0	0	0	1	0	0	1	1	0	0	0	0
DArT_802	0	0	1	1	-	1	1	1	1	1	0	0	1	-	1	1	-	0	0	1	1	0	-	1	0	0	1	1	-	1	0	1	0	0	1	1	1	0	1	0	0	1	0	1	-	0	1	0	-
DArT_803	-	1	1	1	0	0	1	1	1	1	0	1	1	1	1	0	-	1	0	1	1	1	1	1	0	0	1	1	1	1	1	1	1	1	1	1	1	1	1	0	1	1	0	1	0	1	0	0	1
DArT_804	0	1	0	1	1	1	0	1	0	1	1	-	1	1	-	0	1	0	-	1	1	1	-	1	1	1	1	0	1	1	1	0	0	1	-	0	1	1	1	1	1	1	0	0	1	0	0	0	1
DArT_805	1	1	1	1	0	1	1	1	-	1	-	0	1	1	1	-	1	1	1	1	1	1	0	1	-	0	1	1	1	0	1	0	1	1	1	1	0	1	1	1	1	1	0	1	1	-	1	-	1
DArT_806	0	1	0	0	0	0	-	1	0	0	1	0	1	1	0	1	0	0	0	0	0	0	-	0	0	0	0	0	0	0	0	0	0	0	0	0	1	0	0	-	0	0	0	0	0	1	0	1	1
DArT_807	1	0	0	0	1	0	0	1	1	-	0	0	0	0	0	0	0	0	0	1	1	0	1	1	0	0	0	-	0	0	0	0	0	0	0	0	1	-	0	1	0	1	0	0	0	0	0	1	1
DArT_808	0	-	0	0	1	-	-	1	1	1	0	1	1	1	-	1	0	-	1	0	0	0	0	0	0	0	1	1	0	-	1	0	1	1	0	0	0	0	0	0	1	1	1	1	1	-	1	0	0
DArT_809	0	1	1	0	1	1	1	1	-	1	1	1	1	1	1	0	1	1	1	1	0	1	0	0	0	1	1	1	1	1	1	1	1	1	1	1	1	1	1	1	0	1	1	1	1	1	0	1	1
DArT_810	1	1	-	1	1	1	1	1	-	1	-	0	0	0	1	1	0	1	1	1	1	1	1	1	1	0	1	1	1	0	1	0	1	1	1	1	1	1	1	0	1	1	1	1	1	0	1	0	1
DArT_811	-	0	0	0	0	1	0	1	0	1	0	0	0	0	0	-	1	0	0	0	0	1	0	-	1	1	1	0	1	0	1	1	0	1	1	1	1	0	0	0	1	0	-	1	0	1	1	0	1
DArT_812	0	0	-	1	-	1	1	0	1	0	1	0	1	1	0	1	1	0	0	0	1	1	0	0	-	0	0	0	0	0	1	0	1	-	1	1	1	0	1	0	0	-	0	0	0	0	1	0	0
DArT_813	0	0	1	1	1	1	1	1	1	1	1	1	1	1	1	0	1	1	1	0	1	1	1	1	1	1	1	1	0	-	0	1	1	1	1	1	1	0	1	1	1	1	1	1	1	1	1	0	0
DArT_814	0	1	0	1	0	0	1	0	0	-	1	-	0	1	1	0	-	0	0	1	0	0	0	1	1	1	0	-	1	1	-	0	0	0	0	0	0	-	0	0	-	0	1	0	0	0	0	0	0
DArT_815	1	0	1	0	0	0	0	1	1	0	0	0	0	0	0	1	1	1	0	-	0	0	1	0	0	1	0	0	1	1	1	0	1	1	1	1	1	-	0	0	0	0	0	0	0	1	1	1	0
DArT_816	1	1	1	0	1	1	0	0	1	0	0	0	1	0	-	-	0	0	1	0	0	0	-	1	1	-	0	0	0	0	1	0	1	1	0	1	1	0	0	1	-	0	1	1	0	1	0	1	0
DArT_817	0	1	1	1	1	0	0	1	0	1	1	1	1	1	1	0	-	1	-	1	1	1	0	1	1	1	0	1	1	1	1	1	1	0	0	1	1	1	1	0	1	1	1	1	-	0	1	1	1
DArT_818	1	0	1	0	0	1	0	0	1	-	0	0	0	0	1	1	1	1	1	-	0	0	0	0	0	0	0	-	0	0	0	1	0	0	0	0	0	1	0	0	1	1	0	1	1	1	1	0	1
DArT_819	0	0	-	1	-	0	-	1	0	0	0	0	0	0	1	0	1	1	0	0	-	0	0	1	1	0	1	0	1	1	0	0	0	1	0	0	0	0	1	0	0	-	0	0	1	-	0	0	0
DArT_820	1	-	-	1	0	1	1	1	-	0	1	0	1	0	1	-	0	-	-	0	0	0	1	0	1	0	0	0	1	1	0	1	0	0	1	0	0	0	0	1	0	0	1	0	0	1	1	1	1
DArT_821	1	0	1	1	1	1	1	0	1	1	1	1	1	1	1	1	1	1	-	1	1	1	-	1	1	1	1	0	0	1	1	1	0	1	1	1	1	1	1	0	1	1	0	0	0	1	1	1	1
DArT_822	0	0	0	0	0	0	0	0	0	0	-	1	0	1	0	1	0	1	1	0	0	0	-	0	0	0	0	0	-	1	0	0	0	1	1	1	0	0	0	1	0	1	-	0	0	0	0	0	1
DArT_823	1	0	0	1	1	0	1	1	1	1	0	1	1	1	0	0	0	1	1	0	1	1	1	1	1	0	1	0	1	0	1	1	1	0	0	1	0	-	1	0	0	1	1	0	1	1	1	0	0
DArT_824	0	0	0	1	-	-	1	0	1	0	1	0	1	1	0	1	1	0	0	0	0	1	0	0	0	0	0	0	0	0	-	0	0	0	-	1	1	0	1	0	1	-	0	0	0	-	1	0	0
DArT_825	1	0	1	0	1	1	0	1	-	1	1	0	1	1	0	1	0	1	1	1	0	-	1	0	0	0	-	1	0	0	1	0	0	0	0	0	0	0	1	1	0	0	-	0	1	1	-	0	0
DArT_826	0	0	0	0	1	0	0	0	1	1	1	1	-	1	0	0	0	1	0	0	1	1	1	0	1	-	1	0	1	1	1	0	-	-	1	1	0	0	1	0	0	1	1	1	0	0	1	0	0
DArT_827	0	0	0	1	1	0	0	0	0	0	0	0	0	0	0	0	1	0	0	0	1	0	0	0	0	0	0	0	0	0	0	0	0	0	0	0	0	0	-	0	0	0	0	0	0	0	0	0	1
DArT_828	1	1	1	0	0	0	1	1	0	1	0	1	1	0	0	1	-	1	1	0	0	0	0	-	1	1	1	0	-	1	1	0	0	0	0	0	1	-	1	1	0	1	1	1	0	1	-	0	0
DArT_829	0	-	0	0	0	-	0	-	0	1	1	0	1	-	0	0	0	0	0	1	0	1	0	0	1	1	0	0	0	0	0	0	0	-	0	0	0	0	0	0	0	1	0	0	0	0	0	0	0
DArT_830	1	0	1	0	1	0	0	0	0	1	1	1	1	1	0	1	1	0	1	0	0	1	1	1	1	1	1	0	1	1	1	1	1	1	1	1	0	1	1	0	1	1	1	0	1	1	1	0	1
DArT_831	0	0	1	0	0	0	0	0	0	0	0	0	0	0	0	0	1	0	0	0	0	0	0	0	0	0	1	0	0	0	0	0	0	0	0	0	1	0	1	0	0	0	0	0	0	1	0	0	0
DArT_832	0	1	1	0	1	1	0	0	0	1	0	0	1	1	1	1	1	1	1	0	1	-	0	1	0	0	0	1	1	0	1	0	0	0	0	1	1	1	1	1	1	1	1	1	0	1	1	0	0
DArT_833	0	0	0	0	0	0	0	0	0	0	1	0	0	0	1	1	0	0	0	0	0	0	0	0	1	1	1	0	0	0	0	0	0	0	0	0	1	1	1	0	0	0	0	0	0	0	0	0	1
DArT_834	0	0	0	0	0	1	0	1	0	0	0	0	0	0	0	0	0	0	1	1	0	0	1	0	0	0	0	0	1	0	1	0	0	1	0	0	1	1	0	0	0	1	0	0	0	0	1	1	1
DArT_835	0	1	1	0	0	1	1	0	1	0	1	1	-	0	1	1	1	0	1	1	1	1	1	1	1	1	0	1	1	1	1	0	0	0	0	0	0	1	-	1	0	-	1	1	1	1	1	1	1
DArT_836	1	0	1	1	1	1	1	1	1	1	1	1	1	1	-	1	1	1	-	1	-	1	1	-	1	1	1	1	1	1	1	1	1	1	1	1	1	0	1	1	1	1	1	0	0	1	1	1	1
DArT_837	0	0	0	1	1	0	0	0	1	0	0	0	0	0	0	0	1	1	0	0	1	1	0	0	0	0	1	1	1	1	0	1	1	1	1	1	1	1	1	0	1	0	0	0	0	0	1	0	0
DArT_838	0	0	0	0	-	1	0	1	0	1	1	0	0	0	0	0	1	-	-	0	0	1	0	0	0	0	0	0	0	0	0	0	1	1	1	-	1	0	0	0	1	0	0	0	1	1	0	0	0
DArT_839	1	1	0	0	1	0	0	0	1	1	0	1	1	1	1	1	0	0	1	0	0	1	1	1	0	1	0	1	1	1	1	0	0	0	0	0	1	1	1	0	1	0	1	1	1	0	0	0	0
DArT_840	1	0	0	1	1	0	0	0	0	1	1	1	0	0	1	1	1	1	1	0	0	1	1	1	1	1	0	0	0	1	0	1	1	0	0	1	1	0	1	0	0	1	1	1	0	0	1	1	1
DArT_841	1	1	1	1	1	1	1	1	1	1	1	0	0	0	1	1	1	1	1	1	1	1	1	1	1	0	1	1	1	0	1	0	1	1	1	1	1	1	1	0	1	1	1	1	1	0	1	0	1
DArT_842	1	1	1	1	1	1	1	1	1	1	0	1	0	1	1	1	0	0	1	1	1	1	1	1	0	1	1	1	1	1	1	1	1	1	1	0	1	1	1	1	1	0	1	1	1	1	1	0	0
DArT_843	0	1	1	0	1	1	0	0	1	1	0	0	0	-	0	1	0	0	1	0	1	1	0	1	0	1	0	1	0	0	0	0	0	0	0	1	1	0	1	1	1	0	0	1	1	0	0	0	0
DArT_844	0	0	0	0	-	1	0	-	0	1	1	0	-	-	0	0	1	0	-	0	0	1	0	0	0	0	0	0	0	0	0	0	1	1	1	1	1	0	-	0	1	0	0	0	1	1	0	-	0
DArT_845	0	1	1	1	0	0	0	0	0	-	0	0	0	0	0	1	0	0	1	0	0	0	0	1	1	0	0	1	0	0	0	0	0	1	0	1	1	1	0	1	1	1	0	1	1	0	0	0	0
DArT_846	0	0	0	0	0	0	0	0	0	0	0	0	0	0	0	0	1	0	0	0	0	0	1	0	0	0	0	0	0	1	1	0	0	0	0	0	1	0	0	0	0	0	0	1	0	0	1	0	1
DArT_847	1	0	0	0	0	0	0	1	0	0	0	1	0	0	0	0	0	0	0	0	0	0	1	0	0	0	0	0	0	0	0	0	0	0	0	0	0	0	0	0	0	0	1	0	0	1	0	1	0
DArT_848	1	1	1	0	1	1	1	-	1	1	1	1	1	1	1	1	1	1	1	0	1	1	1	1	1	1	1	1	0	1	1	1	-	1	1	1	1	1	1	1	1	1	1	0	1	1	1	1	1
DArT_849	0	1	1	0	0	0	0	0	1	-	0	0	1	0	1	0	0	0	0	0	1	0	0	1	0	1	0	1	0	0	1	0	1	0	1	0	0	0	0	1	1	0	0	1	1	0	0	0	1
DArT_850	1	0	1	0	1	0	0	1	0	0	0	1	1	1	0	0	1	0	0	1	0	0	1	0	0	1	1	0	0	0	0	1	1	1	0	1	0	0	0	0	0	1	1	0	1	1	0	0	1
DArT_851	0	0	0	1	1	0	1	0	0	1	1	0	1	1	0	0	0	1	0	0	1	1	0	0	0	1	0	0	1	0	0	1	0	1	1	0	0	1	0	0	0	1	0	0	0	0	1	0	1
DArT_852	0	1	0	0	0	0	0	1	0	0	1	1	1	1	1	0	1	0	1	0	0	0	1	1	0	0	0	0	0	0	0	0	0	0	0	0	0	0	0	0	1	0	0	0	1	0	1	1	0
DArT_853	0	1	1	0	0	0	0	0	0	0	0	0	1	1	0	0	1	1	0	1	1	0	1	0	0	0	1	1	1	0	0	0	1	1	1	1	0	0	0	1	1	1	0	1	1	1	1	0	0
DArT_854	1	1	1	0	1	1	0	0	1	1	1	0	1	-	1	1	0	1	1	0	1	1	0	1	1	1	1	0	0	0	0	1	1	1	0	1	1	0	1	1	1	1	0	1	0	0	0	1	0
DArT_855	0	0	0	0	0	0	0	0	0	0	1	0	1	0	0	0	1	0	0	1	0	1	1	0	0	1	0	0	0	1	1	0	0	0	0	0	0	0	0	0	1	0	0	0	0	1	0	0	0
DArT_856	0	0	0	1	1	0	0	0	0	0	0	-	0	0	0	-	0	0	0	0	1	0	0	0	0	0	0	0	0	0	0	0	0	0	0	0	0	1	0	0	0	0	0	0	0	0	0	0	1
DArT_857	0	1	1	1	1	1	1	1	0	1	1	1	0	0	1	1	1	1	0	1	1	1	0	1	1	0	1	1	1	1	0	0	0	1	1	1	-	1	0	1	1	1	1	1	1	1	1	1	1
DArT_858	0	0	0	0	-	0	-	-	0	-	0	-	-	0	0	0	0	0	0	0	0	-	1	0	0	1	0	-	0	0	1	0	-	-	0	-	-	-	0	-	0	0	1	0	-	1	0	1	0
DArT_859	1	1	1	1	0	1	1	1	1	1	0	1	1	0	1	1	0	1	0	1	1	1	1	1	0	1	1	1	1	1	1	0	1	1	1	1	1	1	1	1	1	0	1	0	1	1	1	1	1
DArT_860	1	1	1	1	1	1	1	1	1	0	1	1	1	1	0	0	1	1	1	1	1	0	1	0	1	1	0	1	1	1	1	1	1	1	1	1	1	1	1	1	1	1	1	0	1	1	1	1	0
DArT_861	1	1	1	1	1	1	0	1	1	0	0	1	1	0	0	1	1	1	1	0	1	0	0	0	0	0	0	1	0	0	1	1	1	1	1	0	1	1	0	1	1	1	0	1	1	0	0	0	0
DArT_862	1	1	1	1	0	0	1	1	0	0	1	1	0	1	1	1	1	-	1	0	1	-	0	0	0	0	0	1	0	0	0	0	1	1	1	1	0	0	1	1	1	1	0	1	1	0	1	1	1
DArT_863	1	1	1	0	0	0	1	1	0	1	1	0	1	0	1	0	0	1	1	1	0	1	1	0	0	1	1	1	1	0	1	0	0	0	0	0	0	0	0	1	1	1	0	0	1	1	0	1	1
DArT_864	1	0	0	0	1	0	1	1	0	1	1	1	0	1	0	1	0	0	1	1	0	1	1	1	0	1	1	0	1	0	1	1	1	1	1	1	1	1	1	0	0	1	0	0	1	0	0	1	1
DArT_865	0	1	1	0	0	1	1	0	0	0	1	0	0	0	0	1	0	0	0	0	0	0	1	0	0	0	0	1	1	0	0	0	0	0	0	0	1	-	0	0	1	0	0	0	0	0	1	1	1
DArT_866	0	0	0	0	0	0	0	0	0	0	0	0	0	0	0	0	0	0	0	0	0	0	0	0	0	0	0	0	0	0	0	0	0	0	0	0	0	0	0	0	0	0	0	0	0	0	0	0	0
DArT_867	1	0	0	1	1	0	0	1	0	1	0	1	1	1	1	0	0	1	1	1	0	1	0	1	1	1	0	0	1	1	0	1	0	0	0	1	1	0	1	0	0	1	1	1	0	0	1	0	1
DArT_868	1	1	1	1	0	1	0	0	1	1	1	1	1	0	1	0	0	1	1	1	1	1	1	1	1	1	1	1	1	1	1	0	0	1	0	1	1	1	1	0	1	1	1	1	1	1	1	1	1
DArT_869	0	0	0	0	1	-	0	0	0	1	0	0	1	0	0	0	0	0	0	0	0	1	0	0	0	1	0	0	0	0	1	0	0	0	0	0	1	0	1	0	0	0	0	0	0	0	0	0	0
DArT_870	0	0	0	1	1	0	-	1	1	1	1	1	0	0	0	0	0	0	0	0	0	1	0	1	1	1	0	0	0	1	0	0	1	1	1	1	1	0	0	0	0	0	1	0	0	0	0	0	0
DArT_871	1	0	1	0	0	0	0	0	0	0	0	1	0	0	0	0	0	0	0	0	0	1	0	0	0	0	0	0	0	0	0	0	0	0	0	0	0	0	0	0	0	0	1	0	0	0	0	0	0
DArT_872	1	1	1	0	1	1	0	1	1	0	1	0	0	1	1	0	1	0	1	-	1	1	1	0	-	0	0	1	1	1	1	1	1	-	1	0	-	-	-	0	1	1	1	1	1	1	-	1	1
DArT_873	0	0	0	0	0	0	0	0	0	0	0	1	0	0	0	0	0	0	0	0	0	0	0	0	0	0	0	1	0	0	0	1	1	1	0	1	0	0	0	1	0	0	0	0	0	0	0	0	0
DArT_874	0	0	1	0	1	0	0	1	1	0	1	0	-	0	1	0	0	1	1	1	1	0	1	0	0	1	1	1	0	0	0	0	1	0	1	1	0	0	0	1	0	0	0	0	0	1	0	0	0
DArT_875	0	0	0	1	0	1	0	0	0	0	0	0	0	0	0	0	0	1	0	0	0	0	0	0	0	1	0	0	0	0	1	1	1	1	0	0	1	0	0	0	1	0	0	0	0	0	0	0	0
DArT_876	1	-	1	1	0	-	1	0	1	0	0	1	1	1	0	0	0	0	1	0	0	1	0	0	0	1	0	0	1	0	0	0	0	0	0	0	1	-	-	0	1	-	1	0	0	1	0	1	0
DArT_877	1	0	0	0	0	1	0	0	0	1	1	0	1	0	0	0	0	0	1	1	0	1	0	1	0	1	1	0	0	1	0	0	0	1	1	1	1	0	0	0	0	1	0	1	0	1	1	1	1
DArT_878	1	-	0	0	0	1	0	0	1	0	1	-	0	-	1	-	1	-	0	0	0	1	1	-	1	1	0	1	1	0	1	1	1	1	1	1	1	1	0	1	1	-	1	1	1	1	1	0	0
DArT_879	0	0	0	0	0	0	0	0	0	0	0	0	0	0	0	0	0	0	-	0	1	0	0	0	0	0	0	0	0	-	-	0	0	0	0	0	1	0	0	0	1	0	-	1	0	0	0	0	0
DArT_880	0	0	0	0	-	1	0	1	-	1	1	0	0	0	0	0	1	0	-	0	0	1	0	0	0	0	0	0	0	0	0	0	1	1	1	-	1	0	0	0	1	0	0	0	1	1	0	0	0
DArT_881	1	0	0	0	1	1	0	0	1	1	1	1	1	1	0	0	0	0	0	1	0	0	1	0	1	0	1	0	0	1	1	1	1	1	1	1	1	0	1	0	0	0	1	0	1	1	1	1	1
DArT_882	1	0	1	0	0	0	0	0	0	0	0	0	-	0	0	0	0	0	0	1	0	0	1	0	0	0	0	0	1	0	0	0	0	1	0	0	0	1	0	0	0	0	0	0	0	0	0	0	0
DArT_883	0	1	1	1	0	1	0	1	1	0	1	1	0	0	1	1	0	0	1	1	0	0	1	1	0	1	0	0	1	0	1	1	0	1	1	1	1	1	0	0	0	1	1	0	1	0	1	1	1
DArT_884	1	1	1	0	1	1	0	0	1	1	1	-	1	1	1	1	1	1	1	-	1	1	1	1	0	1	1	1	1	1	1	1	1	1	1	1	1	1	1	1	1	1	1	1	1	1	1	1	1
DArT_885	0	1	1	1	0	1	1	1	1	1	1	1	0	1	1	1	0	0	1	1	1	1	1	1	1	1	0	1	0	0	1	0	0	0	0	0	0	1	1	0	1	0	0	0	1	0	1	1	1
DArT_886	0	1	1	0	0	-	1	1	1	0	0	1	0	0	1	1	1	1	0	0	0	0	0	1	-	0	0	1	0	0	0	1	1	0	1	1	0	0	0	1	1	0	0	1	1	1	0	1	1
DArT_887	0	1	1	0	0	1	1	1	1	0	0	1	0	0	1	1	1	1	0	0	0	0	0	1	1	0	0	1	0	0	0	1	1	0	1	1	0	0	0	1	1	1	0	1	1	1	0	1	1
DArT_888	1	1	1	1	1	0	1	1	1	1	1	1	1	0	1	1	1	0	0	0	1	1	0	1	0	1	1	1	1	0	1	1	1	1	0	1	1	0	1	0	1	1	1	1	0	1	1	0	1
DArT_889	1	1	1	1	1	0	1	1	1	1	1	1	1	0	1	1	1	0	0	0	1	1	0	1	0	1	1	1	1	0	1	1	1	1	0	1	1	0	1	0	1	1	1	1	0	1	1	0	1
DArT_890	0	0	0	0	0	1	1	0	1	0	0	1	0	0	0	0	0	0	0	0	0	0	0	0	0	1	0	1	0	0	0	1	1	0	1	1	1	0	-	0	0	0	0	1	0	1	1	1	1
DArT_891	1	0	0	1	1	1	1	1	1	1	1	1	1	1	0	0	1	1	1	0	0	0	1	1	1	0	1	1	0	1	1	1	0	1	1	1	0	1	1	1	1	0	1	0	1	1	1	1	1
DArT_892	1	1	1	-	1	1	1	1	1	1	1	1	1	1	-	1	1	1	-	0	1	1	1	1	-	0	1	1	0	1	1	1	1	0	1	0	0	0	1	1	1	1	0	1	1	-	1	0	-
DArT_893	0	0	0	0	1	1	1	1	0	0	1	1	1	0	0	0	1	0	1	1	1	1	0	0	1	1	1	0	1	1	0	0	0	1	1	1	1	1	1	1	0	0	1	0	1	0	1	1	1
DArT_894	1	1	1	-	1	1	1	1	1	1	1	1	-	0	0	0	1	1	1	1	1	1	1	1	1	1	0	1	1	1	1	0	1	0	1	1	1	0	1	1	1	1	0	1	-	1	1	1	0
DArT_895	1	1	1	1	0	0	1	1	1	1	1	1	1	0	0	1	1	0	0	1	1	0	1	1	1	1	0	1	1	0	0	1	1	1	1	1	1	0	1	1	1	1	1	0	0	1	0	1	1
DArT_896	1	1	1	0	-	0	1	1	0	1	1	0	1	0	1	0	0	1	1	1	0	1	1	0	0	1	1	1	1	0	1	0	0	0	0	0	0	0	0	1	1	1	0	0	1	1	0	1	1
DArT_897	1	1	1	1	0	0	1	1	0	0	1	1	0	1	1	1	1	1	1	0	1	1	0	0	0	0	0	1	0	0	0	0	1	1	1	1	0	0	1	1	1	1	0	1	1	0	1	-	-
DArT_898	0	1	1	1	1	1	0	0	1	1	1	1	1	1	1	1	1	1	1	1	1	1	0	1	0	0	1	1	1	0	1	-	1	-	1	1	1	1	1	1	1	0	1	1	1	1	1	1	0
DArT_899	0	-	1	-	1	0	1	1	0	1	1	1	1	1	-	1	0	1	-	0	1	1	1	1	-	1	0	0	0	1	1	1	1	0	1	-	-	1	1	1	1	1	0	1	1	1	1	0	0
DArT_900	1	0	1	0	-	1	-	1	-	1	-	1	1	1	1	-	1	0	-	0	-	0	1	0	0	1	0	1	0	1	-	1	1	1	1	1	1	1	0	0	-	1	1	0	0	1	1	0	1
DArT_901	0	-	0	1	0	1	1	1	1	0	1	0	1	1	1	1	1	0	1	0	1	1	0	1	0	1	0	1	1	1	1	1	1	1	1	1	1	1	1	0	1	1	1	0	0	1	0	1	1
DArT_902	0	0	0	0	0	0	0	0	0	1	1	1	1	0	1	0	0	0	0	1	1	0	0	0	0	1	0	0	0	1	1	1	1	0	1	1	0	0	1	0	0	1	1	1	0	0	0	0	0
DArT_903	0	0	0	0	0	1	1	1	0	1	1	0	-	1	0	0	0	0	0	0	1	0	1	0	0	0	0	0	0	0	0	0	0	0	0	0	1	0	0	0	0	1	1	0	0	1	0	1	1
DArT_904	0	0	0	0	0	1	1	1	0	0	1	1	1	0	0	1	0	0	0	0	0	1	1	1	1	0	1	1	1	1	0	1	1	1	1	1	0	0	0	0	0	1	1	0	1	1	0	0	0
DArT_905	1	0	1	1	1	1	1	0	1	1	1	1	1	1	1	1	1	1	0	1	1	1	1	1	1	1	1	0	0	1	1	1	0	1	1	1	1	1	1	0	1	1	1	1	0	1	1	1	1
DArT_906	1	1	1	1	0	1	1	1	0	0	0	1	0	0	0	1	0	0	1	0	0	0	1	1	1	0	1	1	1	0	0	0	1	0	1	0	0	1	0	1	1	0	1	1	1	0	0	0	1
DArT_907	0	1	0	1	0	-	1	1	1	0	1	1	0	-	-	1	0	1	1	1	1	1	0	-	1	0	1	1	1	1	1	1	1	1	1	1	1	1	0	1	1	1	1	1	1	1	0	1	1
DArT_908	0	0	0	0	0	0	-	0	0	1	1	1	1	1	0	0	0	0	0	0	1	0	0	0	0	1	1	0	0	0	0	0	0	0	0	0	1	0	1	0	0	0	0	0	0	0	0	0	0
DArT_909	1	1	1	1	1	1	1	1	1	0	1	1	1	0	1	1	1	1	1	1	1	1	1	1	1	0	1	1	1	1	1	1	1	1	1	1	1	1	0	1	1	0	1	1	1	1	1	0	1
DArT_910	1	1	1	1	0	1	1	1	1	1	0	1	1	0	1	1	0	1	0	1	1	1	1	1	0	1	1	1	1	1	1	0	1	1	1	1	1	1	1	1	1	0	1	0	1	1	1	1	1
DArT_911	0	1	1	0	0	0	0	0	0	0	0	0	1	1	0	0	1	1	0	1	1	0	1	0	0	0	1	-	1	0	0	0	1	1	1	1	0	0	0	1	1	1	0	1	-	1	1	0	0
DArT_912	1	-	1	0	1	1	0	0	1	-	1	1	-	0	1	1	1	1	0	0	0	-	1	1	1	1	1	0	1	1	1	1	1	1	1	1	0	1	1	0	1	0	1	0	1	1	-	1	1
DArT_913	1	1	1	0	1	0	0	0	1	0	1	-	1	1	1	-	0	1	1	0	0	1	0	1	1	1	1	1	0	1	1	1	1	1	1	1	1	1	1	1	1	1	0	1	1	0	1	1	1
DArT_914	0	1	0	0	0	0	0	0	0	0	0	0	1	1	0	1	0	0	0	0	0	0	0	1	0	1	0	1	1	0	0	1	0	1	0	1	0	1	0	1	1	1	0	1	1	0	0	0	0
DArT_915	0	1	1	0	1	1	0	-	1	1	1	1	1	1	1	1	1	1	1	1	0	1	0	1	0	1	1	1	1	1	1	1	1	1	1	1	1	1	1	1	1	1	1	1	1	1	0	0	1
DArT_916	0	0	0	1	1	0	0	0	0	0	1	0	1	0	0	0	0	0	1	0	1	1	1	0	0	0	0	0	0	1	0	1	0	1	0	0	0	0	0	0	0	1	0	0	0	0	0	1	1
DArT_917	0	0	0	1	0	0	1	1	0	0	0	0	0	0	0	0	1	0	0	0	0	0	0	0	0	0	0	0	0	0	0	0	0	0	0	0	0	0	0	0	0	0	0	0	0	0	0	0	0
DArT_918	0	0	0	1	0	0	0	0	0	0	0	0	0	0	0	0	0	0	0	0	1	0	0	0	0	0	0	0	0	0	0	0	0	0	0	0	0	0	0	0	0	0	0	0	0	0	0	0	1
DArT_919	0	0	0	0	1	0	0	0	1	1	0	0	1	1	0	0	0	1	1	0	0	1	1	0	0	1	1	0	0	0	0	1	0	1	1	1	0	0	0	0	1	1	0	0	0	0	0	0	0
DArT_920	0	0	0	1	1	0	0	0	0	0	0	1	1	1	0	0	0	0	1	0	0	0	0	0	0	0	0	0	0	0	0	0	0	0	0	0	1	0	0	0	1	0	0	0	0	0	0	0	0
DArT_921	1	0	0	1	1	1	1	1	1	1	1	1	1	1	1	0	1	1	1	1	1	1	1	0	1	1	0	1	1	1	1	1	1	1	1	1	1	1	1	0	1	1	1	1	1	0	1	1	1
DArT_922	1	0	1	1	1	1	1	1	1	1	1	1	1	1	-	1	1	1	1	1	1	1	1	1	1	1	1	1	1	1	1	1	1	1	1	1	1	0	1	1	1	1	1	0	0	1	1	1	1
DArT_923	0	-	0	1	1	1	0	0	1	0	0	0	0	1	1	1	0	1	0	0	1	0	1	1	0	1	1	0	0	1	0	1	0	0	0	1	0	0	0	1	1	1	0	1	1	0	0	1	0
DArT_924	0	1	1	0	1	1	0	0	1	1	0	-	1	-	1	1	1	1	1	1	0	1	1	1	0	1	1	1	1	1	1	1	1	0	1	1	1	1	1	1	0	1	1	1	1	1	1	0	1
DArT_925	0	0	0	0	1	1	0	0	0	1	0	0	1	0	0	0	0	0	0	0	0	1	0	0	0	1	0	0	0	0	1	0	0	0	0	0	1	0	1	0	0	0	0	0	0	0	0	0	0
DArT_926	1	1	1	1	1	1	1	1	1	1	1	1	1	1	0	0	0	0	1	1	1	1	1	1	0	1	0	1	0	1	1	1	1	1	0	0	1	1	1	0	1	1	0	1	1	0	1	1	0
DArT_927	0	0	0	0	0	0	0	0	1	0	0	0	0	0	0	0	0	0	0	0	0	0	0	0	0	0	0	0	0	0	0	0	0	0	0	0	0	0	0	0	0	0	0	0	0	0	0	0	0
DArT_928	0	0	1	1	1	0	0	0	0	1	1	0	1	1	0	1	1	0	0	0	1	1	0	0	1	0	0	0	0	0	0	0	0	0	0	0	0	0	1	0	0	0	0	0	0	1	1	0	0
DArT_929	1	1	1	0	1	0	0	-	1	1	1	1	0	1	1	1	1	0	1	1	1	1	1	1	1	0	1	1	1	1	1	1	1	0	-	0	1	1	1	1	0	1	1	0	1	1	1	1	1
DArT_930	1	0	1	1	1	1	1	0	0	-	1	1	0	0	0	1	1	1	1	1	1	0	1	0	1	0	1	0	1	1	1	0	1	1	1	1	0	0	1	1	0	1	1	1	0	0	-	1	1
DArT_931	0	0	0	1	1	1	0	0	0	0	0	0	0	0	1	0	0	0	0	0	1	0	0	0	1	0	1	0	1	0	0	0	1	0	1	1	1	0	0	0	1	1	0	1	-	0	1	0	0
DArT_932	1	1	1	-	1	1	1	1	0	-	1	1	0	0	0	0	-	1	1	0	0	0	0	-	1	0	0	1	1	1	1	0	0	-	0	0	0	0	0	1	0	0	1	0	0	1	0	1	0
DArT_933	1	0	0	0	1	1	0	0	1	1	0	1	1	1	0	0	1	0	0	1	0	1	1	0	0	0	1	1	0	0	1	1	1	0	1	0	0	0	1	1	0	0	0	0	1	1	1	0	1
DArT_934	1	0	0	1	0	1	1	1	0	1	1	0	1	1	0	1	1	1	1	1	1	1	1	1	1	1	1	0	1	1	0	1	0	1	1	1	0	1	1	0	0	1	0	0	0	0	1	1	0
DArT_935	0	1	1	0	0	0	0	0	0	0	0	0	0	1	0	1	0	1	0	0	0	0	0	1	0	0	0	0	1	0	0	0	0	0	0	0	1	0	0	1	1	0	0	0	0	0	0	1	0
DArT_936	1	0	1	0	0	0	0	0	0	0	0	1	1	1	0	1	1	0	0	1	1	1	0	1	1	1	1	1	0	0	1	0	0	0	0	0	0	0	0	1	0	0	1	0	0	1	0	1	1
DArT_937	0	0	0	0	0	0	0	0	1	0	0	0	0	0	0	0	0	0	0	0	0	0	0	0	0	0	0	0	0	0	0	0	0	0	0	0	0	0	0	0	0	0	0	0	0	0	0	0	0
DArT_938	0	1	1	1	0	1	0	1	1	0	1	1	0	0	1	1	0	0	1	1	0	0	1	1	0	1	0	0	1	0	1	1	0	1	1	1	1	1	0	0	0	1	1	0	1	0	1	1	1
DArT_939	1	0	0	0	1	1	0	-	1	1	0	0	0	0	0	0	0	1	0	0	1	1	0	0	0	1	1	0	1	1	1	0	0	-	0	0	0	-	1	0	0	1	0	0	-	1	1	0	0
DArT_940	1	1	1	-	1	1	1	1	1	1	-	1	0	0	0	0	1	1	1	1	1	1	1	1	1	1	0	1	1	1	1	0	1	0	1	1	1	0	1	1	1	1	0	1	0	0	1	1	0
DArT_941	0	1	1	1	0	0	1	1	0	0	0	0	0	0	1	0	0	0	1	0	0	0	0	1	0	1	1	0	1	0	0	0	1	1	1	0	0	1	0	0	0	1	0	0	0	0	0	0	0
DArT_942	0	1	1	1	0	0	1	1	0	0	0	0	0	0	1	0	0	0	1	0	0	0	0	1	0	1	1	0	1	0	0	0	1	1	1	0	0	1	0	0	0	1	0	0	0	0	0	0	0
DArT_943	1	1	1	1	0	1	1	1	0	0	0	1	0	0	1	1	1	1	1	0	1	1	1	1	1	1	1	0	1	0	1	0	1	1	1	1	1	1	0	1	0	0	1	1	1	1	0	0	1
DArT_944	0	0	0	0	0	0	0	0	0	0	0	0	0	0	0	0	0	0	0	0	0	0	0	1	0	0	0	0	0	0	0	0	0	0	0	0	1	0	0	0	1	0	0	0	1	0	0	0	0
DArT_945	1	0	1	0	1	0	0	1	0	0	0	1	1	1	0	0	1	0	0	1	0	0	1	0	0	1	1	0	0	0	0	1	1	1	0	1	0	0	0	0	0	1	1	0	1	1	0	0	1
DArT_946	1	0	1	1	1	1	1	1	1	-	1	1	1	1	1	0	1	1	1	1	1	1	1	1	1	1	1	0	1	1	1	1	1	1	1	1	1	0	1	1	1	1	1	0	1	1	1	1	1
DArT_947	0	0	0	0	1	-	0	0	0	1	0	0	1	0	0	0	0	0	0	0	0	1	0	0	0	1	0	0	0	0	1	0	0	0	0	0	1	0	1	0	0	0	0	0	0	0	0	0	0
DArT_948	1	0	0	1	0	0	0	0	0	-	0	-	1	1	0	0	0	0	0	0	1	0	0	0	0	1	0	1	0	0	1	0	0	0	0	0	-	0	0	1	0	0	1	0	-	1	0	1	1
DArT_949	0	0	0	0	0	0	0	1	0	0	1	0	0	0	0	0	1	1	0	0	1	1	1	0	0	0	0	0	0	0	0	0	0	0	0	0	0	0	1	0	0	0	0	1	0	1	1	1	1
DArT_950	0	1	1	0	0	0	0	0	0	0	0	1	0	0	1	0	0	0	0	0	0	0	0	1	0	0	0	1	1	0	0	1	0	0	0	0	0	1	0	0	0	1	0	0	0	0	0	0	0
DArT_951	0	1	1	1	1	1	0	1	1	1	1	0	1	1	1	1	1	1	0	1	0	1	0	1	1	1	1	1	1	1	1	1	1	1	1	0	1	1	1	1	1	0	1	1	1	1	1	1	1
DArT_952	1	0	1	0	0	1	0	0	0	0	1	0	0	0	0	0	1	0	0	0	0	0	1	0	0	0	0	0	0	0	0	0	0	0	0	0	1	0	0	0	0	0	1	0	0	1	0	1	0
DArT_953	0	0	0	0	1	0	1	1	1	1	1	1	0	1	0	1	0	1	1	0	0	1	1	1	1	1	1	1	0	1	0	0	0	0	0	0	1	0	1	1	0	0	0	0	1	1	0	0	1
DArT_954	0	1	1	1	1	1	1	1	0	1	1	1	1	1	1	1	0	0	1	1	0	1	1	1	0	1	0	1	1	1	1	1	1	1	1	1	1	1	1	1	1	0	1	1	1	0	1	1	0
DArT_955	0	0	0	1	0	0	1	-	0	1	0	1	0	0	1	0	1	0	0	1	0	0	1	1	1	0	1	-	0	1	1	1	1	1	0	1	1	0	0	0	0	0	1	0	0	1	1	1	1
DArT_956	0	0	0	0	1	0	1	0	0	1	1	0	1	0	0	1	0	0	0	0	0	1	1	1	1	1	1	0	0	1	0	0	0	0	0	0	0	0	1	0	0	0	0	0	1	0	0	0	0
DArT_957	1	0	0	0	0	0	0	0	1	0	0	0	0	0	0	0	1	0	0	0	0	0	1	0	1	0	1	1	0	1	1	0	0	0	0	0	1	0	0	1	0	0	0	1	0	1	1	0	1
DArT_958	1	1	1	1	1	1	0	0	0	1	1	0	1	1	1	0	1	1	1	0	1	1	1	0	1	1	1	1	1	0	1	0	1	1	1	1	1	1	1	1	1	0	0	1	1	1	1	1	0
DArT_959	1	0	0	1	0	-	1	0	1	0	0	0	-	-	1	0	0	1	1	-	1	0	1	0	1	1	0	1	0	1	1	1	1	1	0	1	0	0	1	1	0	1	0	0	0	1	-	1	0
DArT_960	0	0	0	1	0	0	0	0	0	0	0	0	0	0	0	0	0	0	0	0	1	0	0	0	0	0	0	0	0	0	0	0	0	0	0	0	0	0	0	0	0	0	0	0	0	0	0	0	1
DArT_961	0	1	1	0	1	0	0	0	0	0	0	0	0	0	1	1	0	0	1	0	0	0	0	1	0	0	0	1	1	0	0	0	1	0	1	0	0	1	0	1	0	0	0	0	1	0	0	0	0
DArT_962	0	1	1	1	1	1	1	1	0	1	1	1	0	0	1	1	1	1	0	0	1	1	0	1	1	0	1	1	1	1	1	0	0	1	1	1	-	1	1	1	1	1	1	1	1	1	1	1	1
DArT_963	0	0	0	0	0	1	0	0	0	0	0	0	0	0	0	0	0	0	0	0	0	0	1	0	1	1	0	0	0	1	0	1	0	0	1	1	0	0	0	0	0	0	0	0	0	0	0	0	0
DArT_964	1	1	1	0	0	0	0	0	0	1	0	0	1	1	0	0	0	0	0	0	1	1	0	0	1	0	1	1	1	1	0	0	0	0	0	0	0	1	1	0	0	0	0	1	0	0	0	1	1
DArT_965	1	0	1	0	0	0	0	0	0	0	0	1	1	1	0	1	1	0	0	1	1	1	0	1	1	1	1	1	0	0	1	0	0	0	0	0	0	0	0	1	0	0	1	0	0	1	0	1	1
DArT_966	1	1	1	1	0	0	1	1	0	0	1	1	0	1	1	1	1	1	1	0	1	1	0	0	0	0	-	1	0	0	0	0	1	1	1	0	0	0	1	1	1	0	0	1	1	0	1	1	1
DArT_967	0	1	1	0	0	0	0	0	0	0	0	0	0	0	0	0	0	0	1	0	0	0	0	0	0	0	0	1	1	0	0	0	0	0	0	0	1	1	0	0	1	0	0	1	0	0	0	0	0
DArT_968	1	1	1	0	1	0	1	1	0	1	1	0	0	1	0	0	0	0	1	0	0	1	0	1	0	0	0	1	1	0	0	0	0	0	0	0	0	1	0	0	0	0	1	0	0	0	0	0	0
DArT_969	1	1	1	1	0	1	1	1	0	0	0	1	0	0	0	1	0	0	1	0	0	0	1	1	1	0	1	1	1	0	0	0	1	0	1	0	0	1	0	1	1	0	1	1	1	0	0	0	1
DArT_970	0	0	0	1	1	0	0	0	1	0	0	1	0	0	0	1	1	0	0	0	0	0	0	1	1	0	0	0	0	0	0	0	0	0	0	0	1	0	0	1	0	0	1	0	1	0	0	0	1
DArT_971	1	0	1	0	1	1	0	1	1	1	1	1	1	1	0	0	0	1	1	1	0	1	1	0	0	0	0	1	0	0	1	0	0	0	0	0	0	0	1	1	0	0	1	0	1	1	1	0	0
DArT_972	1	-	1	1	1	0	0	0	0	0	0	1	1	1	0	1	1	1	1	0	1	1	0	1	1	0	1	1	1	1	1	1	1	0	1	1	1	1	0	0	0	1	1	0	1	-	0	0	1
DArT_973	0	0	0	0	0	0	0	0	1	1	0	0	1	0	0	0	0	0	0	0	0	1	0	0	0	0	0	1	0	0	0	0	0	0	0	0	0	0	0	1	0	0	0	0	0	0	0	0	0
DArT_974	1	1	1	0	1	1	0	1	1	1	1	0	1	-	1	1	1	1	1	0	1	1	1	1	1	0	0	1	1	1	1	1	1	1	1	1	0	1	1	1	1	1	1	1	1	1	1	0	0
DArT_975	0	-	0	1	1	1	0	1	1	0	0	-	0	0	1	0	0	-	1	1	1	1	1	0	1	0	0	1	0	1	0	-	0	1	0	1	0	0	0	1	0	0	1	1	0	0	1	1	1
DArT_976	1	1	1	1	0	1	1	1	0	1	1	1	1	0	0	1	1	1	1	1	0	1	1	1	1	1	1	1	1	1	1	1	1	0	1	0	1	1	1	1	1	1	1	1	1	1	1	1	1
DArT_977	1	-	1	1	1	1	1	1	1	1	1	1	1	0	1	-	0	1	-	1	1	1	1	-	1	1	1	1	1	1	-	1	0	1	1	1	1	1	-	-	0	1	1	0	-	0	1	0	-
DArT_978	1	1	1	1	0	1	1	0	1	0	1	0	0	0	1	1	0	0	0	1	0	0	0	0	0	1	0	0	0	0	1	1	1	1	0	0	0	0	0	1	1	0	1	1	0	1	0	1	0
DArT_979	1	1	1	0	1	1	0	0	1	-	1	1	-	0	1	1	1	1	1	0	0	1	1	1	1	1	1	0	1	1	1	1	1	1	1	1	1	1	1	0	1	0	1	0	1	1	0	1	1
DArT_980	0	0	0	0	0	1	1	0	1	0	0	1	0	0	0	-	0	0	0	0	0	0	0	0	0	1	0	1	0	0	0	1	1	0	1	1	1	0	0	0	0	0	0	0	0	1	1	1	1
DArT_981	1	0	1	1	1	1	1	-	0	-	1	1	0	0	0	1	1	1	1	1	1	0	1	0	1	0	1	0	1	1	1	0	1	1	1	1	0	0	1	1	0	1	1	1	0	0	-	1	1
DArT_982	1	0	0	0	1	0	0	0	0	1	1	1	0	1	0	0	1	0	0	0	0	1	1	0	0	1	0	0	1	1	0	0	0	0	0	0	0	1	1	0	0	0	0	0	0	0	1	1	0
DArT_983	1	0	0	0	0	1	0	0	1	1	0	0	0	0	0	0	1	1	0	0	1	1	0	0	0	1	1	0	1	1	1	0	0	0	0	0	0	0	1	0	0	1	0	0	0	1	1	0	0
DArT_984	1	1	1	1	1	1	1	1	0	1	1	1	1	-	1	1	1	1	1	1	1	1	1	1	0	1	0	1	1	1	0	1	1	1	0	1	0	1	1	1	1	1	0	0	0	1	1	1	1
DArT_985	1	1	1	1	1	1	1	0	1	1	1	1	1	1	1	1	1	1	1	1	1	1	1	1	1	1	1	0	1	1	1	1	1	1	1	1	1	1	1	1	1	1	1	1	1	1	1	1	1
DArT_986	0	1	0	1	0	0	0	0	0	0	0	0	0	0	1	0	0	0	0	0	1	0	0	0	1	0	0	1	0	0	0	0	0	0	0	0	0	0	0	0	1	0	0	0	1	0	0	0	0
DArT_987	1	0	0	1	1	0	1	1	1	0	0	1	0	1	0	0	1	0	1	1	1	1	0	0	1	0	1	1	0	0	0	1	0	0	1	1	1	1	-	0	1	1	1	0	1	1	1	0	0
DArT_988	0	1	1	0	0	0	0	0	0	0	0	0	0	0	0	0	0	0	1	0	1	0	0	0	0	0	0	1	1	0	0	0	0	0	0	0	1	1	0	0	0	0	0	0	0	0	0	0	1
DArT_989	0	0	0	0	0	1	1	1	0	1	1	0	0	1	0	0	0	0	0	0	1	0	1	0	0	0	0	0	0	0	0	0	0	0	0	0	1	0	0	0	0	1	1	0	0	1	0	1	1
DArT_990	0	1	1	1	1	0	0	1	1	0	0	0	0	1	0	1	0	0	1	-	1	0	0	1	1	1	1	1	1	0	0	0	0	0	0	0	0	1	1	0	0	1	1	1	1	0	1	1	1
DArT_991	1	0	1	1	1	1	1	1	0	1	1	0	1	-	1	1	1	1	1	0	1	1	1	1	0	1	1	1	1	0	0	0	1	0	1	1	0	1	1	1	1	1	0	0	0	1	1	0	1
DArT_992	1	0	0	0	1	0	1	1	0	0	1	0	0	0	1	0	0	1	0	0	1	0	1	0	1	0	1	0	0	1	0	1	1	1	1	1	1	0	1	0	1	1	0	0	-	-	1	1	1
DArT_993	0	1	0	0	1	1	1	1	0	1	1	0	0	1	1	1	1	0	0	1	0	1	1	0	0	1	1	0	1	0	0	1	1	1	1	1	1	0	1	0	1	0	1	1	1	1	1	1	0
DArT_994	0	1	1	1	0	0	1	1	0	0	0	0	0	0	1	0	0	0	1	0	0	0	0	1	0	1	1	0	1	0	0	0	1	1	1	0	0	1	0	0	0	1	0	0	0	0	0	0	0
DArT_995	0	0	0	0	0	0	0	0	1	0	0	1	0	1	0	0	0	0	1	0	0	0	0	0	0	0	0	0	0	0	0	0	0	0	0	0	0	0	0	1	0	0	0	0	0	0	0	0	0
DArT_996	0	0	0	0	0	0	0	0	1	0	0	1	0	1	0	0	0	0	1	0	0	0	0	0	0	0	0	0	0	0	0	0	0	0	0	0	0	0	0	1	0	0	0	0	0	0	0	0	0
DArT_997	0	1	1	0	1	1	0	0	0	1	0	1	1	0	0	1	1	1	1	0	0	1	1	1	1	0	0	1	0	1	0	0	0	1	1	1	0	1	1	-	1	0	1	1	0	0	1	1	0
DArT_998	1	1	1	1	0	1	1	1	1	0	1	0	0	0	1	1	0	0	1	1	1	0	0	1	0	1	-	1	0	0	1	1	1	1	0	0	1	1	0	1	1	1	0	1	1	1	1	1	0
DArT_999	1	0	1	1	1	1	1	0	1	1	1	1	1	1	1	1	1	1	0	1	1	1	1	1	1	1	1	0	0	1	1	1	0	1	1	1	1	1	1	0	1	1	1	1	0	1	1	1	1
DArT_1000	0	0	0	0	0	1	0	0	0	1	1	1	0	1	0	0	0	0	0	0	0	0	0	0	0	1	1	0	0	0	0	0	1	0	0	1	0	0	0	0	0	0	1	0	1	0	0	0	0
DArT_1001	0	0	0	1	1	1	1	1	0	1	1	1	0	1	1	0	1	0	0	0	0	1	0	0	1	1	1	0	1	1	1	1	1	1	1	1	1	0	1	0	0	1	1	1	0	1	1	1	1
DArT_1002	0	1	1	1	0	0	1	1	0	0	0	0	0	0	1	0	0	0	1	0	0	0	0	1	0	1	1	0	1	0	0	0	1	1	1	0	0	1	0	0	0	1	0	0	0	0	0	0	0
DArT_1003	0	0	1	1	1	0	0	0	0	1	1	0	1	1	0	1	1	0	0	0	1	1	0	-	1	0	0	0	0	0	0	0	0	0	0	0	0	0	1	0	0	0	0	0	0	1	1	0	0
DArT_1004	0	0	0	0	0	0	0	0	0	0	0	0	0	0	1	0	0	0	0	0	1	0	0	0	1	0	1	0	0	0	0	0	1	0	1	1	1	0	0	0	0	1	0	1	0	0	1	0	0
DArT_1005	1	0	1	0	0	1	0	1	1	1	0	1	0	1	0	0	1	1	0	0	1	1	1	0	0	0	1	0	1	1	0	0	1	1	0	1	0	1	1	0	0	0	0	0	0	1	1	1	0
DArT_1006	1	-	1	1	1	1	1	1	1	-	1	1	1	0	-	1	1	1	1	1	1	1	0	1	-	1	1	1	1	1	1	1	1	1	1	1	1	1	1	1	1	1	1	0	1	1	0	1	1
DArT_1007	1	1	0	1	1	1	0	0	1	1	1	1	-	0	0	0	1	-	0	0	-	0	1	0	1	1	1	1	1	1	0	1	1	-	1	-	0	1	1	0	1	0	0	1	0	0	1	1	0
DArT_1008	0	1	1	1	1	1	0	0	1	1	1	1	-	1	1	1	0	1	1	0	1	1	1	1	1	1	1	0	1	1	0	1	0	1	1	1	0	1	1	0	1	1	1	1	1	0	1	0	0
DArT_1009	0	1	0	1	0	1	1	1	1	1	0	1	0	0	0	0	1	0	1	1	1	0	1	1	1	1	1	1	1	0	1	0	1	1	0	1	1	1	1	0	1	1	1	1	1	0	1	1	0
DArT_1010	0	1	1	0	0	0	0	0	0	0	0	0	0	0	0	1	0	0	1	0	0	0	0	1	1	0	1	1	0	0	0	0	1	0	1	0	0	1	0	0	1	0	0	0	0	0	0	0	0
DArT_1011	1	1	1	1	0	1	1	1	1	1	1	1	0	1	1	0	1	1	1	1	1	1	1	0	0	1	1	1	0	0	0	1	1	1	1	1	0	0	1	1	1	0	1	1	1	1	1	1	1
DArT_1012	0	0	0	0	1	1	1	0	0	0	1	1	0	0	1	1	1	1	0	1	1	0	1	1	0	0	0	0	1	0	1	1	0	0	0	1	0	1	0	0	0	0	0	0	0	0	1	1	0
DArT_1013	1	0	1	0	0	1	1	1	1	1	1	0	1	1	1	1	1	1	0	0	0	0	0	1	0	1	1	1	0	1	1	1	1	1	1	1	1	0	1	0	1	1	0	0	1	0	0	1	1
DArT_1014	0	1	0	1	1	1	0	1	1	0	1	0	1	0	1	1	0	0	1	0	0	0	0	0	1	0	1	1	0	0	0	1	0	1	1	0	0	1	1	1	1	1	0	0	1	0	0	1	1
DArT_1015	0	0	0	0	0	0	0	0	0	1	1	0	1	1	0	1	1	1	0	0	0	0	1	1	1	0	-	0	0	0	0	0	0	0	0	0	0	0	1	0	0	0	0	0	0	0	0	1	1
DArT_1016	0	0	1	0	0	1	0	0	0	0	0	0	0	0	0	0	0	0	0	0	0	0	0	0	-	0	0	0	0	1	1	0	0	0	0	0	0	0	0	0	0	0	0	0	0	0	1	0	0
DArT_1017	1	1	1	0	1	1	1	1	1	1	1	1	1	1	1	0	0	1	1	0	1	1	1	1	1	1	1	1	1	0	1	1	1	1	1	1	1	1	1	1	1	1	0	1	1	0	1	1	1
DArT_1018	0	0	0	0	0	0	0	0	0	0	0	1	0	0	0	0	0	0	0	0	0	0	0	0	0	0	0	0	0	0	0	0	0	0	0	0	0	0	0	1	0	0	1	0	0	0	1	1	1
DArT_1019	0	1	1	0	0	0	0	0	1	0	0	0	1	0	1	0	0	0	0	0	1	0	0	1	0	1	0	1	0	0	1	0	1	0	1	0	0	0	0	1	1	0	0	1	1	0	0	0	1
DArT_1020	1	1	1	0	1	0	1	0	1	1	1	1	1	1	1	1	1	1	-	0	1	1	1	1	1	-	1	1	0	1	-	1	0	1	1	1	1	0	1	1	1	1	1	0	1	1	1	-	1
DArT_1021	0	1	1	0	0	0	0	0	0	0	0	0	1	1	0	0	1	1	0	1	1	0	1	0	0	0	1	1	1	0	0	0	1	1	1	1	0	0	0	1	1	1	0	1	1	1	1	0	0
DArT_1022	1	1	1	0	1	0	0	1	1	0	0	1	1	1	1	1	1	1	0	1	1	1	1	1	1	1	1	0	1	1	1	1	1	1	1	1	1	0	1	1	1	1	1	1	1	1	0	1	1
DArT_1023	0	1	1	0	1	0	0	0	1	1	1	0	0	1	1	1	0	0	1	-	1	1	1	-	0	1	1	1	1	1	0	0	1	0	1	0	1	1	1	1	0	1	1	0	1	0	0	1	1
DArT_1024	1	1	1	0	0	1	0	0	1	1	0	1	1	-	0	1	1	1	1	1	1	-	1	1	0	0	1	1	0	1	1	1	1	1	1	0	1	1	1	1	1	0	1	1	1	1	1	1	1
DArT_1025	0	0	0	0	0	0	0	0	0	0	0	0	1	0	0	0	0	0	1	0	0	0	0	0	0	0	0	0	0	0	0	1	0	0	1	0	0	0	0	0	0	0	0	0	0	0	0	1	1
DArT_1026	1	1	1	0	1	0	0	1	1	0	0	1	1	1	1	1	1	1	0	1	1	1	1	1	1	1	1	0	1	1	1	1	1	1	1	1	1	0	1	1	1	1	1	1	1	1	0	1	1
DArT_1027	0	-	1	0	0	0	0	0	0	0	0	0	1	-	0	1	0	0	0	0	0	0	0	1	0	0	0	1	1	0	0	0	0	1	0	0	1	1	1	1	0	0	0	0	1	0	0	1	1
DArT_1028	1	0	0	1	0	0	1	1	0	1	1	1	1	1	0	1	1	1	1	1	0	1	1	1	1	1	1	0	1	0	0	0	0	0	1	1	1	1	0	0	0	0	1	0	0	0	0	1	1
DArT_1029	1	0	1	0	1	1	0	1	1	1	1	1	1	1	0	0	0	1	1	1	0	1	1	0	0	0	0	1	0	0	1	0	0	0	0	0	0	0	1	1	0	0	1	0	1	1	1	0	0
DArT_1030	0	1	1	0	0	0	0	0	0	0	0	0	0	0	0	1	0	0	1	0	0	0	0	1	1	0	1	1	0	0	0	0	1	0	1	0	0	1	0	0	1	0	0	0	0	0	0	0	0
DArT_1031	0	1	1	0	0	0	0	0	0	0	0	0	0	1	0	1	0	1	0	0	0	0	0	1	0	0	0	0	1	0	0	0	0	0	0	0	1	0	0	1	1	0	0	0	0	0	0	1	0
DArT_1032	0	0	0	0	0	0	1	1	0	0	1	0	0	0	0	0	0	0	0	0	0	0	0	0	0	0	0	0	1	1	0	0	0	0	0	0	0	1	0	0	0	0	0	0	0	0	0	1	0
DArT_1033	1	1	1	0	1	0	0	1	1	0	0	1	1	1	1	1	1	1	0	1	1	1	1	1	1	1	1	0	1	1	1	1	1	1	1	1	1	0	1	1	1	1	1	1	1	1	0	1	1
DArT_1034	1	1	1	0	1	1	0	1	0	1	1	0	1	-	1	0	0	1	1	-	1	1	0	1	1	1	0	1	1	0	1	0	0	0	0	0	1	1	1	1	0	1	1	0	1	1	1	1	1
DArT_1035	1	1	1	1	0	0	1	1	0	1	1	0	1	1	1	1	1	1	1	1	0	0	1	1	1	1	1	1	1	1	0	0	1	1	1	0	0	1	0	1	1	1	0	1	1	1	0	0	0
DArT_1036	1	1	1	0	1	0	1	1	1	0	0	1	1	1	1	0	1	1	1	1	0	0	1	1	1	1	1	1	1	1	1	1	-	1	1	1	0	1	1	1	0	0	1	0	1	1	0	0	1
DArT_1037	1	1	1	0	1	1	1	1	1	1	1	1	0	1	1	1	1	1	1	-	0	0	0	1	0	1	0	1	0	0	0	1	1	0	1	1	1	1	0	1	1	1	0	1	1	1	1	1	1
DArT_1038	1	1	1	0	0	0	1	1	0	1	1	1	0	0	1	1	1	1	1	1	0	0	1	1	1	1	1	0	1	1	1	0	1	1	0	0	1	1	1	0	1	0	1	0	1	1	1	1	1
DArT_1039	1	1	0	1	1	1	1	0	1	1	1	1	1	1	1	0	1	0	1	1	1	0	1	1	1	1	1	1	0	1	1	1	1	1	0	1	1	1	0	0	1	0	1	1	1	1	1	1	1
DArT_1040	1	1	0	1	1	1	1	1	1	1	1	-	1	1	1	1	1	0	1	1	1	-	1	1	1	1	1	1	-	1	0	1	1	1	-	1	-	1	1	1	1	1	0	0	1	1	0	-	1
DArT_1041	0	0	0	1	1	0	0	0	0	0	1	0	0	0	0	1	0	0	0	0	0	0	0	0	0	0	0	0	1	0	1	0	0	0	0	0	0	1	0	0	1	0	0	0	0	0	0	0	0
DArT_1042	0	0	0	1	0	1	0	1	1	0	0	1	0	0	0	0	0	0	0	0	0	0	0	0	0	0	0	0	0	0	0	0	0	0	0	0	0	0	0	0	1	0	1	0	0	0	0	0	0
DArT_1043	1	-	0	1	1	1	1	1	1	-	1	1	1	0	1	1	0	-	1	1	0	-	1	1	1	-	1	1	-	0	0	1	-	1	1	0	1	1	1	1	1	1	0	0	1	0	1	1	1
DArT_1044	0	0	0	0	0	0	0	0	1	0	0	1	0	0	0	0	0	0	0	0	0	0	0	0	0	0	0	0	0	1	0	0	1	1	1	1	0	0	0	0	0	0	1	0	0	0	0	0	0
DArT_1045	0	1	0	0	1	1	1	0	1	1	0	1	0	0	1	1	0	1	1	1	0	0	0	1	0	1	0	1	0	0	0	1	1	0	1	1	1	1	0	0	1	1	0	1	1	0	1	1	1
DArT_1046	0	0	0	1	1	1	0	0	0	0	0	0	0	0	0	0	0	0	0	0	0	0	0	0	0	0	0	0	0	0	0	0	0	0	0	0	1	0	0	0	1	1	0	0	0	0	0	0	0
DArT_1047	1	1	1	1	1	1	1	1	1	0	1	1	1	1	0	0	1	1	1	1	1	0	1	0	1	1	0	1	1	1	1	1	1	1	1	1	1	1	1	1	1	1	1	0	1	1	1	1	0
DArT_1048	1	0	0	1	1	1	0	1	0	0	0	0	0	0	0	0	1	0	0	1	0	0	0	0	0	1	0	0	0	1	1	0	0	0	0	0	0	0	0	0	0	0	0	0	0	0	0	0	0
DArT_1049	0	0	0	1	0	0	1	1	0	0	0	0	0	0	0	0	1	0	0	0	0	0	0	0	0	0	0	0	0	0	0	0	0	0	0	0	0	0	0	0	0	0	0	0	0	0	0	0	0
DArT_1050	0	1	1	1	1	1	1	1	1	1	1	1	-	1	1	1	1	1	1	1	0	1	1	1	0	0	0	1	0	0	1	1	1	-	1	1	0	1	1	1	0	1	1	-	1	1	1	1	1
DArT_1051	1	0	0	1	1	1	1	1	1	1	1	0	1	1	0	0	0	1	0	0	1	1	0	0	0	1	0	1	0	0	1	1	1	1	0	1	1	0	0	1	1	0	0	1	0	0	1	1	1
DArT_1052	0	0	0	1	1	1	0	0	0	0	1	1	0	1	0	0	0	0	0	0	0	1	0	0	0	1	0	0	0	1	1	0	0	0	0	0	1	0	1	0	0	0	1	0	0	0	0	1	0
DArT_1053	-	0	1	0	1	1	0	1	1	1	1	1	1	-	0	0	0	1	1	1	0	1	1	0	0	0	0	1	0	0	1	0	0	0	0	0	0	0	1	1	0	0	1	0	1	1	1	0	0
DArT_1054	1	1	1	0	1	0	1	-	1	1	1	1	1	1	1	1	1	1	1	1	0	1	0	1	1	1	1	1	1	1	0	1	1	1	-	1	1	1	0	0	1	1	1	1	1	1	1	1	1
DArT_1055	0	1	0	0	1	0	-	0	1	0	0	0	0	0	1	1	0	1	0	-	1	1	0	0	1	0	0	1	0	1	0	1	0	1	0	1	1	0	0	1	0	0	0	0	1	0	0	0	0
DArT_1056	1	1	0	1	1	1	0	0	1	1	0	1	-	0	1	-	0	1	1	0	1	1	1	-	0	1	1	1	1	1	1	-	0	1	0	1	1	0	1	-	1	0	1	1	1	0	0	0	1
DArT_1057	0	0	0	0	0	1	0	0	1	0	0	0	0	0	1	0	0	0	0	1	0	0	1	0	1	1	0	1	1	1	1	0	1	1	1	1	1	1	0	0	0	0	0	0	0	0	0	0	0
DArT_1058	0	1	0	0	1	0	0	0	1	1	0	1	1	1	1	0	0	1	1	0	0	0	0	-	0	0	1	1	0	1	1	0	1	1	1	0	0	0	0	0	1	1	1	1	1	1	1	0	0
DArT_1059	0	1	0	1	1	1	0	0	1	1	1	1	1	1	0	1	0	1	0	-	1	0	0	0	1	1	1	0	1	1	0	1	1	1	1	1	0	1	1	0	0	0	1	1	0	0	1	0	1
DArT_1060	1	1	1	1	0	0	1	1	0	1	1	0	1	1	1	1	1	1	1	1	0	0	1	1	1	1	1	1	1	1	0	0	1	1	1	0	0	1	0	1	1	1	0	1	1	1	0	0	0
DArT_1061	0	1	1	1	0	1	0	1	1	0	1	1	0	0	1	1	0	0	1	1	0	0	1	1	0	1	0	0	1	0	1	-	0	1	1	1	1	1	0	0	0	1	1	0	1	0	1	1	1
DArT_1062	1	0	0	1	0	0	0	0	0	0	0	0	1	1	0	0	0	0	0	0	1	0	0	0	0	1	0	1	0	0	1	0	0	0	0	0	1	0	0	1	0	0	1	0	0	1	0	1	1
DArT_1063	1	1	1	0	0	0	0	0	0	1	0	0	1	1	0	0	0	0	0	0	1	1	0	0	1	0	1	1	1	1	0	0	0	0	0	0	0	1	1	0	0	0	0	1	0	0	0	1	1
DArT_1064	-	0	0	0	1	0	1	0	0	1	1	0	1	0	0	1	0	0	0	0	0	1	1	1	1	1	1	0	0	1	0	0	0	0	0	0	0	0	1	0	0	0	0	0	1	0	0	0	0
DArT_1065	1	1	1	0	1	1	0	1	-	0	1	1	1	0	1	1	1	0	1	1	0	0	1	0	1	1	1	1	1	0	1	1	1	1	1	1	1	1	1	1	1	1	1	0	1	1	1	1	1
DArT_1066	1	0	0	0	0	0	0	0	1	0	0	0	0	0	1	0	1	1	1	0	0	1	0	0	0	0	0	0	0	1	1	1	1	1	1	1	0	0	0	0	0	1	1	0	0	1	0	0	0
DArT_1067	0	0	0	1	0	1	0	1	1	0	0	1	0	0	0	0	-	0	0	0	0	0	0	-	0	0	0	0	0	0	0	0	0	0	0	0	0	0	0	0	1	0	1	0	0	0	0	0	0
DArT_1068	0	0	0	0	0	0	0	0	0	0	0	0	0	0	1	0	0	0	0	0	1	0	0	0	1	0	1	0	-	0	0	0	1	0	1	1	1	0	0	0	0	1	0	1	0	0	1	0	0
DArT_1069	0	0	1	0	0	0	0	0	0	1	1	1	1	1	0	0	1	0	0	0	0	1	1	0	1	1	0	0	0	1	0	1	0	1	0	1	0	0	0	0	0	0	1	0	0	0	1	1	1
DArT_1070	0	1	1	1	0	1	0	1	1	0	1	1	0	0	1	1	0	0	1	1	0	0	1	1	0	1	0	0	1	0	1	1	0	1	1	1	1	1	0	0	0	1	1	0	1	0	1	1	1
DArT_1071	1	1	1	0	0	0	1	1	0	1	1	0	1	1	1	1	1	0	1	0	1	1	0	1	0	1	1	0	1	0	0	1	1	1	1	1	1	0	1	0	1	0	1	1	1	1	0	0	0
DArT_1072	0	0	0	1	0	1	0	1	-	0	0	1	0	0	0	0	0	0	0	0	0	0	0	0	0	0	0	0	0	0	0	0	0	0	0	0	0	0	0	0	1	0	1	0	0	0	0	0	0
DArT_1073	1	0	0	0	1	0	1	1	-	0	1	0	0	0	1	0	0	1	0	0	1	0	1	0	1	0	1	0	0	1	0	1	1	1	1	1	1	0	1	0	1	1	0	0	0	0	1	1	1
DArT_1074	-	1	1	0	1	1	1	1	1	1	1	1	1	1	1	1	0	1	1	0	1	1	1	1	1	1	1	1	0	1	1	0	1	-	1	1	1	1	-	1	1	1	0	1	1	1	1	1	-
DArT_1075	1	0	1	1	1	1	1	-	0	0	1	1	0	0	0	1	1	1	1	1	1	0	1	0	1	0	1	0	1	1	1	0	1	1	1	1	0	0	1	1	0	1	1	1	0	0	0	1	1
DArT_1076	1	1	1	0	1	0	0	1	1	0	0	1	1	1	1	1	1	1	0	1	1	-	-	1	1	1	1	0	1	1	1	0	1	1	1	1	1	0	1	1	1	1	1	1	1	1	0	1	1
DArT_1077	1	-	0	0	0	-	0	0	0	0	0	0	0	1	0	1	0	0	1	1	0	-	1	1	1	0	0	1	1	1	0	0	0	0	0	0	1	1	0	-	1	0	0	0	0	0	0	0	0
DArT_1078	1	1	1	1	1	0	1	1	1	0	1	1	0	0	1	0	0	0	0	1	1	1	0	1	1	1	0	1	0	1	0	0	0	1	1	1	0	1	1	0	1	1	0	-	0	1	0	1	0
DArT_1079	1	0	1	1	1	1	1	0	1	1	0	1	0	1	1	1	1	1	0	0	0	1	1	1	1	1	1	0	0	1	1	1	1	1	1	1	1	0	0	0	1	1	1	1	1	0	1	1	0
DArT_1080	0	1	1	0	0	0	1	1	0	0	0	0	-	-	1	1	0	0	1	1	1	0	0	0	1	0	1	1	1	1	1	0	0	1	-	0	1	1	0	1	1	1	1	1	-	-	0	1	1
DArT_1081	1	1	0	1	1	1	0	-	1	1	1	1	1	0	0	1	0	1	0	0	1	-	1	1	1	1	1	0	1	1	1	0	0	0	0	1	1	1	1	1	1	0	0	1	1	0	0	0	0
DArT_1082	0	1	0	1	0	1	0	1	1	1	0	0	1	0	0	1	0	1	1	1	1	1	1	0	1	0	1	1	1	1	1	0	0	1	-	0	1	1	0	1	1	1	1	1	1	1	1	1	-
DArT_1083	0	0	0	0	1	0	0	-	1	1	1	0	0	0	0	1	0	0	1	0	0	0	0	0	1	1	0	0	1	0	1	1	1	-	1	1	1	0	0	1	0	0	0	0	0	1	0	0	0
DArT_1084	0	-	1	0	0	0	0	0	0	0	1	1	0	0	-	0	1	0	0	0	0	0	1	1	1	1	1	0	0	1	0	1	0	1	0	1	1	1	-	0	0	0	1	0	1	0	1	1	1
DArT_1085	0	0	0	0	0	0	0	0	0	0	0	0	0	0	1	0	0	0	0	0	1	0	0	0	1	0	1	0	-	0	0	0	1	0	1	1	1	0	0	0	0	1	0	1	0	0	1	0	0
DArT_1086	0	1	0	0	0	1	0	0	-	0	1	0	0	1	0	1	1	1	1	0	0	0	1	0	0	0	0	1	1	1	1	1	1	0	0	1	1	0	0	1	0	0	1	0	0	1	1	0	1
DArT_1087	-	1	1	1	1	1	1	0	0	1	1	0	0	0	1	1	1	1	0	0	1	1	0	1	1	0	1	1	1	1	0	0	0	1	1	1	0	1	1	1	1	1	1	1	-	1	1	1	1
DArT_1088	1	1	0	1	1	1	1	0	1	1	1	1	1	1	1	1	1	1	0	0	1	0	-	1	1	1	-	1	1	1	1	1	1	1	1	1	1	1	1	1	1	1	1	1	1	1	0	1	1
DArT_1089	-	1	1	1	0	1	1	1	0	1	0	1	1	0	1	1	0	1	1	1	1	0	1	1	0	1	1	1	1	1	1	0	0	1	0	0	1	1	1	0	0	1	1	0	1	1	1	1	1
DArT_1090	1	0	1	0	0	0	0	0	1	0	0	0	0	0	0	0	0	1	0	0	0	1	1	0	0	0	0	0	0	0	1	0	1	1	1	1	1	0	0	0	0	1	0	1	0	0	1	0	0
DArT_1091	0	0	0	0	1	0	0	0	0	1	1	1	1	1	0	0	0	1	1	0	1	0	1	1	0	1	0	0	1	0	0	1	1	1	-	0	1	1	1	0	0	1	1	1	0	0	0	1	1
DArT_1092	0	0	0	0	1	0	0	0	0	0	1	0	0	1	0	1	0	0	0	0	1	0	1	0	1	0	0	0	1	1	0	0	0	0	0	0	1	1	0	0	1	0	1	0	0	0	0	0	1
DArT_1093	0	0	1	0	1	1	0	0	0	1	0	1	1	0	1	0	1	1	0	0	0	1	1	0	0	0	0	0	0	0	1	1	1	1	1	1	0	0	0	0	0	1	0	0	0	1	1	1	0
DArT_1094	0	1	0	0	0	0	1	0	0	0	0	0	0	0	0	1	1	0	0	0	1	0	0	1	1	0	0	0	1	0	0	0	0	0	0	0	1	1	0	1	1	1	1	-	1	1	1	1	1
DArT_1095	0	0	0	0	0	0	0	0	-	0	0	0	0	0	0	0	0	0	0	0	0	0	0	0	0	0	0	0	0	0	0	0	0	0	0	0	0	0	0	0	0	0	0	0	0	0	0	0	0
DArT_1096	0	1	0	0	0	0	0	0	0	0	0	0	0	0	0	1	-	0	1	0	0	0	0	0	0	0	0	1	0	0	0	0	1	0	0	1	1	0	0	0	1	0	0	1	1	0	0	0	0
DArT_1097	0	1	1	1	1	1	1	1	1	1	0	0	0	0	1	0	1	0	1	0	1	1	1	0	0	1	1	1	0	1	1	-	0	1	1	1	1	1	0	1	1	0	0	0	1	0	0	1	1
DArT_1098	0	0	1	0	1	1	0	0	0	1	0	1	1	0	1	0	1	1	0	0	0	1	1	0	0	0	0	0	0	0	1	1	1	1	1	1	0	0	0	0	0	1	0	0	0	1	1	1	0
DArT_1099	0	0	0	0	0	0	0	-	0	0	1	1	1	1	0	1	0	0	0	0	0	0	0	1	0	0	0	0	0	1	0	0	0	0	0	0	0	0	0	0	0	0	0	0	0	0	0	0	0
DArT_1100	0	1	1	0	0	0	1	0	0	0	0	0	1	0	0	0	0	0	1	1	1	0	0	0	1	1	1	1	1	1	1	1	0	0	1	0	0	1	1	1	1	0	0	1	1	1	0	0	0
DArT_1101	1	0	0	1	1	1	1	1	1	1	1	1	1	1	0	0	1	1	1	0	0	0	1	1	1	0	1	1	0	1	1	-	0	1	1	1	0	1	1	1	1	0	1	0	1	1	1	1	1
DArT_1102	0	1	1	1	0	0	1	1	0	0	0	0	0	0	1	0	0	0	1	0	0	0	0	1	0	1	1	0	1	0	0	0	1	1	1	0	0	1	0	0	0	1	0	0	0	0	0	0	0
DArT_1103	1	0	0	0	1	0	1	1	1	1	0	1	1	1	1	1	1	0	1	1	0	1	1	1	1	1	1	1	1	1	1	-	1	1	1	1	1	1	1	1	1	1	1	1	1	0	1	1	1
DArT_1104	1	1	1	0	1	1	0	1	0	1	1	0	0	1	-	1	0	1	1	1	1	1	1	1	1	1	1	1	1	1	1	-	-	1	1	1	1	1	1	1	1	1	1	1	1	1	1	1	-
DArT_1105	-	1	1	0	0	0	0	0	0	1	0	0	1	1	0	0	0	0	0	0	1	1	0	0	1	0	0	1	1	1	0	0	0	0	0	0	0	1	1	0	0	0	0	1	0	0	0	1	1
DArT_1106	0	1	1	0	1	1	0	0	0	1	1	0	1	1	1	1	0	1	1	-	0	1	1	1	1	1	1	0	1	1	0	0	0	0	0	0	1	1	1	1	1	1	0	0	1	0	0	0	0
DArT_1107	1	0	0	1	1	1	1	1	1	1	1	0	1	1	0	0	0	1	0	0	1	1	0	0	0	1	0	1	0	0	1	1	1	1	0	1	1	0	0	1	1	0	0	1	0	0	1	1	1
DArT_1108	0	1	1	0	0	-	1	0	0	0	1	0	0	0	0	1	0	0	0	0	0	0	1	0	0	0	0	1	1	0	0	0	0	0	0	0	1	1	0	0	1	0	0	0	0	0	1	1	1
DArT_1109	1	0	0	0	1	0	0	0	0	1	1	0	0	-	0	0	1	0	0	0	0	1	1	0	0	1	0	0	1	1	0	0	0	0	0	0	0	1	1	0	0	0	0	0	0	0	1	1	0
DArT_1110	0	0	0	0	0	0	0	0	0	0	0	1	0	0	0	0	0	-	0	0	1	0	1	-	1	0	0	0	0	1	0	0	0	0	0	0	1	0	0	0	1	1	1	1	0	0	1	-	0
DArT_1111	0	1	0	1	1	0	1	1	1	1	0	1	1	-	1	1	0	0	1	0	0	1	-	1	0	1	1	1	0	1	0	0	0	0	0	1	1	1	-	1	1	1	1	0	1	0	0	0	0
DArT_1112	1	1	1	1	1	0	0	1	1	1	1	1	1	1	1	1	0	1	1	1	0	1	0	0	1	1	1	0	1	0	1	-	1	1	1	1	1	1	0	1	1	1	1	1	1	1	1	0	1
DArT_1113	0	1	1	0	0	0	0	-	1	0	0	1	1	1	1	1	0	1	1	1	0	0	0	0	0	1	1	0	1	1	0	1	0	1	0	1	1	1	0	0	1	1	0	1	0	0	0	0	0
DArT_1114	0	0	0	0	0	0	0	0	0	0	-	1	0	0	-	0	0	0	0	0	0	0	1	0	0	0	0	0	0	0	0	0	0	0	0	0	-	0	0	1	0	0	1	0	0	0	1	1	1
DArT_1115	1	0	0	1	1	0	0	1	0	1	0	1	1	1	1	0	-	1	1	1	0	1	0	1	1	1	0	0	1	1	0	1	0	0	0	1	1	0	1	0	0	1	1	1	0	0	1	0	1
DArT_1116	0	0	0	1	0	0	1	0	1	0	1	1	0	0	0	0	1	0	0	0	1	0	1	0	0	0	0	0	0	1	0	0	0	0	0	0	1	0	0	1	1	0	1	0	0	1	1	1	1
DArT_1117	0	1	0	1	0	1	0	0	0	0	1	0	0	1	0	1	-	1	1	0	1	0	0	0	1	0	0	0	1	0	0	1	1	0	0	1	0	0	0	1	1	0	1	0	1	1	0	0	1
DArT_1118	1	0	0	0	0	0	0	0	0	0	0	0	0	0	1	0	1	0	0	0	0	0	1	0	0	0	1	0	0	0	0	1	0	1	0	1	0	0	0	0	0	0	0	0	0	0	0	0	0
DArT_1119	0	0	0	1	1	1	0	1	0	0	1	1	0	1	0	0	-	0	0	0	0	1	0	0	0	1	0	0	0	1	1	0	0	0	0	0	1	0	1	0	0	0	1	0	0	0	0	1	0
DArT_1120	-	0	0	1	1	0	1	1	0	0	1	1	0	1	0	0	0	0	1	0	1	0	0	0	0	1	0	1	0	0	0	0	0	1	1	0	0	0	1	0	0	1	1	1	0	0	1	1	1
DArT_1121	0	0	1	0	0	0	0	0	0	0	0	1	0	0	0	0	1	0	0	0	0	0	1	0	0	0	0	0	0	1	0	1	0	1	0	1	0	0	0	0	0	0	1	0	0	0	1	1	0
DArT_1122	0	1	0	1	1	0	1	1	1	0	1	1	0	0	0	1	0	0	1	0	1	0	0	0	0	0	0	1	0	0	0	0	0	0	0	0	0	0	0	0	1	0	1	1	1	0	1	1	0
DArT_1123	0	0	0	0	0	0	0	0	1	0	0	1	0	1	0	0	0	0	1	0	0	0	0	0	0	0	0	0	0	0	0	0	0	0	0	0	0	0	0	1	0	0	0	0	0	0	0	0	0
DArT_1124	-	1	0	1	1	1	0	0	1	1	1	1	1	1	0	1	0	1	0	0	1	0	0	0	1	1	1	0	1	1	0	1	1	1	1	1	0	1	1	0	0	0	1	1	0	0	1	0	1
DArT_1125	1	1	1	1	1	1	1	1	1	0	1	1	1	1	0	0	1	1	1	1	1	0	1	0	1	1	0	1	1	1	1	1	1	1	1	1	1	1	1	1	-	1	1	0	1	1	1	1	0
DArT_1126	-	1	1	0	0	0	0	0	-	0	0	0	0	0	1	0	0	0	1	0	0	0	0	1	0	0	1	0	0	1	0	0	0	0	0	0	0	0	0	0	0	0	0	0	1	0	0	0	0
DArT_1127	0	1	1	0	0	0	0	0	0	1	1	0	1	1	0	1	1	1	0	0	0	0	0	1	0	0	0	1	1	0	0	0	0	0	0	0	0	0	1	0	1	0	0	0	0	1	0	1	1
DArT_1128	1	1	0	1	1	1	0	0	1	1	1	1	1	0	0	1	0	1	0	0	1	1	1	1	1	1	1	1	1	1	1	0	0	0	0	1	1	1	1	1	1	0	0	1	1	0	0	0	0
DArT_1129	0	1	1	0	0	0	1	1	1	0	0	1	0	0	1	1	1	-	0	1	0	0	0	1	1	0	0	1	-	1	0	1	1	0	1	1	0	0	0	1	1	1	0	1	1	1	0	1	1
DArT_1130	1	1	1	1	1	1	1	1	1	0	1	1	1	1	0	0	1	1	1	1	1	0	1	0	1	1	0	1	1	1	1	1	1	1	1	1	1	1	1	1	1	1	1	0	1	1	1	1	0
DArT_1131	0	-	1	0	1	1	0	0	1	1	0	0	0	1	0	1	0	0	1	0	1	1	0	1	0	1	-	1	0	0	0	0	0	0	0	1	1	1	1	1	1	0	0	1	1	0	0	0	0
DArT_1132	-	1	1	1	0	1	1	1	1	1	0	1	1	0	1	1	0	1	0	1	1	1	1	1	0	1	1	1	1	1	1	0	1	1	1	1	1	1	1	1	1	0	1	0	1	1	1	1	1
DArT_1133	0	0	0	1	1	1	0	0	1	1	0	0	1	0	0	1	0	0	0	0	0	1	0	1	0	0	1	0	0	0	0	0	0	0	0	0	0	0	0	0	0	1	0	0	0	0	0	0	0
DArT_1134	1	1	1	1	1	1	1	1	0	1	1	1	1	1	1	1	-	1	1	1	1	1	1	1	1	0	1	1	1	1	0	1	1	1	-	1	1	1	1	1	1	1	1	1	1	1	1	1	1
DArT_1135	0	0	1	0	1	1	0	0	0	1	0	1	1	0	1	0	1	1	0	0	0	1	1	0	0	0	0	0	0	0	1	1	1	1	1	1	0	0	0	0	0	1	0	0	0	1	1	1	0
DArT_1136	0	0	1	0	1	1	0	0	0	1	0	1	1	0	1	0	1	1	0	0	0	1	1	0	0	0	0	0	0	0	1	1	1	1	1	1	0	0	0	0	0	1	0	0	0	1	1	1	0
DArT_1137	0	1	0	1	1	0	0	0	1	0	1	0	0	1	0	1	1	1	1	-	1	1	0	1	0	0	1	0	1	1	1	1	1	1	1	1	1	1	1	1	1	0	0	1	0	0	0	0	0
DArT_1138	0	1	1	0	0	0	0	0	0	0	0	0	0	0	0	0	0	0	1	0	1	0	0	0	0	0	0	1	1	0	0	0	0	0	0	0	1	1	0	0	0	0	0	0	0	0	0	0	1
DArT_1139	1	1	1	1	1	1	1	1	1	1	0	1	0	1	1	1	0	0	1	1	1	1	1	1	0	1	1	1	1	1	1	1	1	1	1	0	1	1	1	1	1	0	1	1	1	1	1	0	0
DArT_1140	0	1	0	0	0	0	0	0	0	0	0	0	0	0	0	1	0	0	1	0	0	0	0	1	0	0	0	1	0	0	1	0	0	0	0	0	0	0	0	1	1	0	0	0	0	0	0	0	0
DArT_1141	0	0	0	0	0	0	0	0	-	0	0	0	0	0	0	0	0	0	0	0	0	0	0	0	0	0	0	0	0	0	0	0	0	0	0	0	0	0	0	0	0	0	0	0	0	0	0	0	0
DArT_1142	0	1	1	1	1	1	0	0	1	1	0	0	1	1	1	0	1	1	1	0	1	1	0	1	1	1	0	0	1	1	1	0	1	0	0	1	1	1	1	1	1	1	0	1	1	0	0	0	1
DArT_1143	0	0	0	1	1	0	0	0	0	0	0	0	1	0	0	0	0	0	1	0	1	1	1	0	0	0	0	0	0	1	0	1	0	1	0	0	0	0	0	0	0	1	0	0	0	0	0	1	1
DArT_1144	1	1	1	0	1	1	1	-	1	1	1	1	0	1	1	1	-	0	-	0	1	1	1	1	1	0	1	1	1	1	0	0	0	1	1	1	1	1	1	1	1	1	1	1	1	1	1	1	1
DArT_1145	1	-	1	1	0	0	0	0	1	1	1	0	1	1	1	1	1	1	0	1	1	1	1	1	1	1	1	1	1	1	1	0	0	0	0	1	1	1	0	0	1	1	1	-	0	1	-	0	0
DArT_1146	-	0	1	0	1	-	0	1	0	1	0	0	1	0	0	1	1	0	0	0	0	1	1	1	0	0	1	0	0	0	1	1	0	1	1	0	0	0	1	0	0	0	0	0	1	1	1	1	1
DArT_1147	1	1	1	1	1	0	1	1	1	0	0	1	1	1	1	1	1	0	1	1	0	1	1	1	1	0	1	1	0	1	1	-	0	0	0	0	1	1	0	1	0	1	1	1	1	1	1	1	1
DArT_1148	0	0	1	1	0	1	0	1	0	0	1	1	1	0	0	1	0	0	0	-	1	0	1	1	0	1	0	0	0	1	1	0	0	0	0	0	0	0	1	0	0	0	1	0	0	1	1	1	1
DArT_1149	0	0	0	0	0	0	0	0	0	1	1	0	1	0	0	1	-	0	0	0	1	1	0	0	1	0	0	0	0	0	0	0	0	1	0	1	0	0	0	0	-	1	0	0	0	0	0	0	0
DArT_1150	1	0	1	0	0	0	1	0	0	0	0	1	0	0	0	0	1	1	0	1	1	0	1	1	0	0	0	0	0	1	0	0	0	1	0	1	0	0	0	0	0	0	1	-	0	0	-	0	1
DArT_1151	0	1	1	1	0	1	0	1	1	0	0	1	0	0	1	0	1	1	0	0	0	0	0	1	1	0	1	1	1	0	0	0	1	0	0	0	1	0	0	1	1	0	0	1	1	1	1	0	0
DArT_1152	1	0	0	1	1	1	0	1	0	0	0	0	-	0	0	0	-	0	0	-	0	0	0	0	0	1	0	0	0	1	1	0	0	0	0	0	0	0	0	0	0	0	0	0	0	0	0	0	0
DArT_1153	-	1	1	1	1	1	1	0	1	0	1	1	1	0	1	1	0	1	1	0	1	1	1	1	1	1	0	1	1	1	0	1	1	1	1	1	1	1	0	1	1	0	1	-	1	1	0	1	0
DArT_1154	1	0	0	1	1	-	1	-	0	1	1	0	-	1	1	0	1	1	0	1	1	1	0	0	1	1	1	1	0	1	1	-	1	1	1	1	1	0	1	1	1	0	1	1	0	1	1	1	1
DArT_1155	0	1	1	0	0	1	1	0	1	1	1	0	0	0	1	0	0	1	1	0	0	1	0	1	0	0	1	-	1	0	1	1	1	0	1	0	0	1	0	1	-	0	0	1	1	0	0	0	0
DArT_1156	0	1	1	0	1	1	0	0	0	1	1	0	0	1	1	1	0	1	1	1	0	1	-	1	-	1	1	0	1	1	0	0	0	0	0	0	1	1	1	1	1	1	0	0	1	0	0	0	0
DArT_1157	0	1	1	0	0	1	0	0	1	-	0	0	0	0	1	1	0	0	0	0	1	0	0	0	0	1	0	0	0	0	0	-	1	1	0	0	1	0	0	1	1	0	0	1	0	0	1	1	0
DArT_1158	0	0	1	0	0	0	0	0	0	0	0	1	0	-	0	0	1	0	0	0	0	0	1	0	1	0	1	0	0	1	0	1	0	-	0	1	1	0	0	0	0	0	1	0	1	0	1	1	0
DArT_1159	0	-	0	1	1	0	1	1	1	0	0	0	0	1	0	0	0	1	0	-	0	0	0	1	-	0	0	0	0	1	1	0	0	0	0	0	1	0	1	-	0	0	0	0	0	-	0	0	1
DArT_1160	1	1	0	1	0	1	-	0	0	1	0	1	0	0	-	1	-	-	1	-	0	0	0	1	1	1	1	1	0	0	1	0	1	1	0	0	-	0	-	0	0	0	1	0	1	-	1	1	-
DArT_1161	1	-	-	1	0	1	1	-	0	1	1	1	1	1	1	1	1	-	0	1	1	1	1	1	-	1	1	0	0	1	0	1	0	1	0	1	1	1	0	1	0	0	0	0	1	1	0	1	1
DArT_1162	0	-	0	1	1	0	1	1	1	0	0	0	0	1	0	0	0	1	0	0	0	0	0	-	0	0	0	0	0	1	1	0	0	0	0	0	1	0	1	0	0	0	0	0	0	0	0	0	-
DArT_1163	0	0	0	1	1	0	0	0	0	1	1	1	1	1	1	0	0	1	0	0	1	0	0	0	0	1	0	0	0	1	1	1	0	1	1	0	0	0	1	0	0	0	-	-	0	0	1	1	0
DArT_1164	0	-	0	0	0	0	1	0	0	0	0	0	0	0	0	1	0	0	1	0	0	-	0	1	0	-	-	0	0	0	0	0	-	-	0	0	1	0	-	1	0	0	0	1	0	1	0	0	1
DArT_1165	1	0	0	1	1	1	1	1	1	1	1	1	0	1	1	-	1	1	1	1	1	1	1	0	1	0	1	0	1	1	1	1	1	1	1	1	1	1	1	1	1	1	1	0	-	1	0	1	1
DArT_1166	1	1	0	0	0	0	1	0	0	1	0	1	0	0	1	1	1	1	-	0	1	1	1	1	1	0	1	1	1	0	1	1	0	1	1	0	0	1	1	0	1	1	1	1	-	0	1	1	0
DArT_1167	1	0	1	1	1	1	-	-	1	1	1	1	1	1	-	1	1	0	1	1	0	1	1	0	1	1	1	1	1	1	1	1	1	1	1	1	1	0	1	1	1	1	1	0	0	1	1	1	-
DArT_1168	-	0	0	0	0	0	1	1	1	-	1	0	0	0	0	0	0	0	0	0	0	-	0	0	0	0	0	1	0	0	0	0	0	0	0	-	0	0	0	1	0	0	0	0	0	0	0	0	0
DArT_1169	1	1	-	1	1	0	1	1	1	1	1	0	1	-	-	1	0	1	1	0	1	0	1	0	1	0	1	0	0	1	0	1	1	1	1	1	0	0	1	1	1	0	0	-	1	1	-	1	1
DArT_1170	1	1	1	0	1	-	1	0	1	1	1	1	1	1	1	1	1	1	1	0	1	1	1	1	1	1	1	1	0	1	1	1	0	1	1	1	0	0	1	1	1	1	1	0	1	1	1	1	1
DArT_1171	0	-	1	-	1	1	0	1	0	-	1	1	0	1	0	1	1	-	0	0	0	-	-	0	1	0	1	1	0	1	1	1	1	1	1	1	0	0	1	1	1	0	0	0	0	-	0	0	0
DArT_1172	1	1	1	1	0	0	1	1	1	0	1	1	1	1	1	1	0	0	0	1	1	1	1	1	0	0	1	1	1	1	1	1	1	1	1	1	1	1	0	1	-	1	1	-	1	0	1	0	1
DArT_1173	0	1	0	0	1	0	-	0	0	1	0	0	0	0	1	0	0	0	1	0	-	1	0	1	1	0	-	1	1	0	0	1	1	1	1	1	0	1	1	1	1	0	0	-	0	0	0	0	0
DArT_1174	0	0	0	-	0	0	-	0	0	0	1	0	1	0	1	1	0	1	0	1	0	0	0	0	0	1	0	0	0	0	0	0	0	0	0	0	1	0	0	0	0	0	0	0	0	0	0	0	1
DArT_1175	0	0	0	1	0	1	0	1	1	0	0	1	0	0	0	0	0	0	0	0	0	0	0	0	0	0	0	0	0	0	0	0	0	0	0	0	0	0	0	0	1	0	1	0	0	0	0	0	0
DArT_1176	0	1	0	0	0	0	1	0	0	0	0	0	0	0	0	1	1	1	0	0	1	0	0	1	1	0	0	0	1	0	0	0	0	0	0	0	0	1	0	1	1	1	1	1	0	1	1	1	1
DArT_1177	0	1	1	0	0	0	0	1	0	1	1	0	1	0	1	1	0	1	1	1	1	1	1	0	0	1	0	1	0	0	0	0	0	0	0	0	0	0	0	1	1	1	0	0	1	1	0	1	0
DArT_1178	1	0	0	0	0	0	0	0	0	0	0	0	0	0	1	0	1	0	0	0	0	0	1	0	-	0	1	0	0	0	0	1	0	1	0	1	0	0	0	0	0	0	0	0	0	0	0	0	0
DArT_1179	1	0	1	1	1	1	0	0	1	1	1	1	0	1	0	1	1	1	0	1	1	1	1	1	1	1	1	1	0	1	0	0	0	0	0	0	1	0	1	1	1	1	1	1	1	0	1	0	1
DArT_1180	1	0	0	1	0	1	0	0	1	1	0	0	1	1	0	0	1	1	0	1	1	1	1	0	1	0	0	0	0	1	0	1	1	1	1	1	1	0	1	0	0	1	0	1	0	1	1	0	0
DArT_1181	0	1	1	0	1	1	0	0	0	1	0	1	1	0	0	1	1	1	1	0	0	1	1	1	1	0	0	1	0	1	0	0	0	1	1	1	0	1	1	0	1	0	1	1	0	0	1	1	0
DArT_1182	0	0	0	1	1	0	0	0	0	0	0	0	0	0	0	0	0	0	0	0	1	0	0	1	0	0	0	0	0	0	0	0	0	0	0	0	1	0	0	0	0	1	0	0	0	0	0	0	0
DArT_1183	1	1	1	1	0	0	1	1	1	0	1	1	-	1	1	1	1	1	1	1	1	1	1	1	0	1	1	1	1	1	1	1	1	1	1	1	1	0	1	1	-	0	1	1	0	0	0	1	0
DArT_1184	-	1	0	0	0	1	1	1	1	0	0	0	0	0	1	1	0	0	1	0	1	0	0	1	0	0	1	1	1	0	1	0	0	0	0	1	1	1	0	1	1	1	1	1	1	1	0	1	0
DArT_1185	0	0	0	1	1	1	1	1	1	0	0	1	1	1	1	1	1	0	1	0	0	0	1	0	1	1	0	1	0	1	1	-	1	1	1	1	1	0	0	1	1	1	1	1	0	0	1	1	1
DArT_1186	1	1	1	0	0	1	0	1	1	0	1	1	0	0	0	1	1	0	1	-	0	1	0	1	1	1	1	1	1	0	1	0	0	1	1	0	1	1	1	-	1	0	1	0	1	1	0	0	0
DArT_1187	0	1	0	0	0	0	0	1	0	0	0	0	-	0	0	0	0	0	1	0	1	0	0	0	0	1	0	1	1	1	1	1	0	0	1	0	0	1	1	1	1	0	0	1	1	0	0	0	0
DArT_1188	0	0	0	0	0	0	0	0	0	1	0	0	1	1	0	1	0	0	0	0	0	1	0	1	1	1	0	0	0	0	1	0	0	0	0	0	1	0	0	0	0	0	0	0	0	0	0	0	0
DArT_1189	0	0	1	0	1	1	0	1	0	1	0	1	1	0	1	0	1	1	0	0	0	1	1	0	0	0	0	0	0	0	1	1	1	1	1	1	0	0	0	0	0	1	0	0	0	1	1	1	0
DArT_1190	0	1	1	0	0	0	0	0	0	0	0	0	0	0	0	1	0	0	1	0	0	0	0	1	1	0	1	1	0	0	0	0	1	0	1	0	0	1	0	0	1	0	0	0	0	0	0	0	0
DArT_1191	0	1	1	0	0	0	0	0	0	0	0	0	0	0	0	1	0	0	1	0	0	0	0	1	1	0	1	1	0	0	0	0	1	0	1	0	0	1	0	0	1	0	0	0	0	0	0	0	0
DArT_1192	1	1	0	1	0	1	1	1	1	1	1	1	1	0	1	1	1	1	1	-	1	1	1	0	0	0	0	0	1	1	1	1	1	1	1	1	1	1	1	0	1	1	0	1	1	1	1	1	1
DArT_1193	0	0	1	0	1	1	0	0	0	1	0	1	1	0	1	0	1	1	0	0	0	1	1	0	0	0	0	0	0	0	1	1	1	1	1	1	0	0	0	0	0	1	0	0	0	1	1	1	0
DArT_1194	0	1	1	0	0	0	0	0	0	0	0	0	0	0	1	1	0	0	0	0	1	0	1	1	0	0	0	0	1	1	0	0	0	0	0	0	0	1	0	1	1	0	1	-	0	1	0	0	0
DArT_1195	0	1	1	0	0	0	0	0	0	0	0	0	0	0	0	1	0	0	1	0	0	0	0	1	1	0	0	0	1	0	0	0	0	0	0	0	0	1	0	0	0	0	0	0	0	0	0	0	0
DArT_1196	0	1	1	0	0	0	0	0	0	0	0	0	0	0	0	0	0	0	1	0	1	0	0	-	0	0	0	1	1	0	0	0	0	0	0	0	1	1	0	0	0	0	0	0	0	0	0	0	1
DArT_1197	1	1	1	1	1	1	0	1	1	0	0	1	1	0	0	1	-	-	1	0	1	0	0	0	0	0	0	1	0	0	1	1	1	1	1	0	1	1	0	1	1	1	0	1	1	0	0	0	0
DArT_1198	0	0	0	0	1	0	0	0	0	0	0	0	0	0	0	-	-	1	0	0	0	0	0	-	0	0	0	0	1	1	0	0	0	0	0	0	-	0	1	0	0	-	0	0	1	1	0	0	0
DArT_1199	1	0	0	1	0	0	0	0	1	0	0	1	0	0	0	0	0	1	1	0	1	-	1	1	1	0	1	1	0	1	1	0	0	1	1	0	0	0	0	1	0	1	0	0	1	1	-	0	1
DArT_1200	0	1	1	0	1	0	0	1	0	0	1	1	1	1	1	-	1	1	0	-	1	1	0	1	1	1	1	1	1	1	1	-	1	1	1	0	1	1	1	1	1	1	1	1	1	1	0	1	1
DArT_1201	1	1	-	1	1	0	1	0	1	1	0	1	0	1	0	1	1	1	1	0	1	1	-	1	1	0	0	1	1	0	1	1	1	1	1	1	1	1	0	0	1	1	0	1	0	1	1	0	1
DArT_1202	0	1	1	1	1	1	0	0	-	1	0	0	1	1	1	0	1	1	1	0	1	1	0	1	1	1	0	0	1	1	1	0	0	0	0	-	1	1	1	1	1	1	0	1	1	0	0	0	1
DArT_1203	-	0	0	0	0	0	0	0	1	0	0	0	0	0	0	1	1	1	1	1	1	1	0	0	0	0	1	0	0	1	1	0	1	1	0	1	0	0	1	0	0	1	0	0	0	1	0	1	0
DArT_1204	0	1	1	0	0	0	0	0	0	0	0	1	0	0	0	1	0	0	1	0	0	0	0	1	1	0	0	0	1	0	0	0	0	0	0	0	0	1	0	0	0	0	-	0	0	0	0	0	0
DArT_1205	0	0	0	0	0	0	0	0	0	0	1	1	1	-	0	1	0	0	0	0	0	0	0	0	1	1	1	0	0	0	0	0	0	0	0	0	1	1	1	0	0	0	0	0	0	0	0	0	0
DArT_1206	0	1	1	1	0	0	1	1	-	0	0	0	0	0	1	0	0	0	1	0	0	0	0	1	0	1	1	0	1	0	0	-	1	1	1	0	0	1	0	0	0	1	0	0	0	0	0	0	0
DArT_1207	-	0	0	0	0	0	0	0	0	0	0	0	1	0	0	1	0	0	0	0	0	0	1	0	0	0	-	0	1	1	0	-	0	0	0	0	0	1	0	1	-	-	1	0	0	0	0	-	-
DArT_1208	-	0	0	0	0	0	0	1	0	0	0	0	0	0	1	0	0	0	1	0	-	1	0	0	0	0	1	1	0	1	1	0	0	0	0	1	0	0	0	0	1	1	1	0	0	1	0	0	0
DArT_1209	1	0	0	1	0	1	1	1	0	1	1	0	1	0	0	1	1	1	1	0	1	1	-	1	-	1	1	0	1	0	0	-	0	-	1	1	-	1	1	0	0	0	0	0	0	0	1	0	0
DArT_1210	0	0	0	1	1	1	1	1	0	0	1	-	1	1	0	1	0	0	0	0	0	-	1	-	1	0	1	1	0	1	0	0	0	0	0	0	1	0	0	1	0	0	0	1	1	0	0	0	-
DArT_1211	0	0	0	0	1	0	0	1	1	1	1	0	0	0	0	1	0	-	1	0	0	1	0	0	1	1	0	0	1	-	1	1	1	-	1	1	1	-	0	1	0	0	0	0	0	1	0	0	0
DArT_1212	0	0	0	0	1	0	0	-	0	0	0	0	0	0	0	0	-	0	0	0	0	0	0	1	0	0	0	0	1	1	0	0	0	1	0	0	0	0	1	0	0	0	0	0	1	1	0	0	0
DArT_1213	1	0	0	0	0	0	0	0	1	0	0	1	0	-	0	0	-	0	0	0	0	0	1	1	1	0	1	1	0	1	1	0	0	1	-	0	1	0	0	1	0	0	0	1	0	1	1	0	1
DArT_1214	0	1	1	0	1	1	0	0	1	1	0	1	1	1	1	1	1	1	-	1	0	-	0	-	0	1	1	1	-	1	1	1	0	1	1	1	1	1	1	1	0	-	1	1	-	-	0	0	1
DArT_1215	0	1	1	0	0	0	0	0	0	0	0	0	0	0	0	1	0	0	1	0	0	0	0	1	1	0	0	0	1	0	0	0	0	0	0	0	0	1	0	0	0	0	0	0	0	0	0	0	0
DArT_1216	0	0	-	1	0	0	1	1	0	0	0	1	0	1	1	1	0	0	0	1	0	0	1	0	0	0	0	0	0	0	0	-	0	0	1	0	0	0	0	0	0	0	0	0	0	0	1	1	1
DArT_1217	-	0	0	1	1	0	1	0	0	1	-	0	0	0	0	0	1	0	0	0	0	1	0	0	0	1	1	0	1	1	1	0	0	0	0	0	0	1	1	0	0	0	0	0	-	0	0	1	0
DArT_1218	1	1	1	1	1	1	1	1	1	0	0	1	1	1	1	1	0	0	1	1	1	1	1	1	0	1	1	1	1	1	1	1	1	1	1	1	1	1	1	1	1	0	1	1	1	1	1	1	1
DArT_1219	0	1	0	0	0	0	0	0	0	0	0	0	0	0	0	0	0	0	1	0	1	0	0	0	0	1	0	0	1	1	1	1	0	0	1	0	0	1	1	1	1	0	0	1	1	1	0	0	0
DArT_1220	0	1	0	0	0	0	1	0	0	0	0	0	0	0	0	1	1	0	0	0	1	0	0	1	1	0	0	0	1	0	0	0	0	0	0	0	1	1	0	1	1	1	1	1	1	1	1	1	1
DArT_1221	0	1	1	0	0	0	0	0	0	0	0	0	0	0	1	1	1	0	0	0	1	0	0	0	0	1	0	1	1	0	0	1	1	0	1	1	0	1	1	0	0	1	0	1	0	1	0	1	0
DArT_1222	0	1	0	0	0	0	0	0	0	0	0	0	0	0	0	0	0	0	1	0	1	0	0	0	0	1	0	0	1	1	1	1	0	0	1	0	0	1	1	1	1	0	0	1	1	1	0	0	0
DArT_1223	0	1	0	0	0	0	0	0	0	0	0	0	0	0	0	0	0	0	1	0	1	0	0	0	0	1	0	0	1	1	1	1	0	0	1	0	0	1	1	1	1	0	0	1	1	1	0	0	0
DArT_1224	1	0	0	0	1	1	0	0	1	0	1	0	0	1	1	1	1	0	0	0	0	1	1	1	0	1	1	1	0	0	0	1	1	1	1	1	1	0	0	1	0	0	1	0	1	1	1	1	1
DArT_1225	1	0	0	0	1	1	0	0	1	0	1	0	0	1	1	1	1	0	0	0	0	1	1	1	0	1	1	1	0	0	0	1	1	1	1	1	1	0	0	1	0	0	1	0	1	1	1	1	1
DArT_1226	0	1	0	0	0	0	0	0	0	0	0	0	0	0	0	0	0	0	1	0	1	0	0	0	0	1	0	0	1	1	1	1	0	0	1	0	0	1	1	1	1	0	0	1	1	1	0	0	0
DArT_1227	0	0	0	1	1	0	0	0	1	0	0	0	1	1	1	0	0	1	0	0	1	0	0	0	0	0	1	1	1	1	1	1	0	0	0	1	1	0	0	0	1	1	0	0	0	0	1	1	0
DArT_1228	1	0	1	0	1	0	0	1	0	0	0	1	1	1	0	0	1	1	0	1	0	0	1	0	0	1	1	0	0	0	0	0	1	1	0	1	0	0	0	0	0	1	1	0	1	1	0	0	1
DArT_1229	0	1	0	0	0	0	0	0	0	0	0	0	0	0	1	1	1	0	1	0	0	0	0	1	0	0	0	0	1	0	0	0	0	0	0	0	0	1	0	0	1	1	0	1	1	0	1	0	0
DArT_1230	1	0	0	0	1	1	0	0	1	0	1	0	0	1	1	1	1	0	0	0	0	1	1	1	0	1	1	1	0	0	0	1	1	1	1	1	1	0	0	1	0	0	1	0	1	1	1	1	1
DArT_1231	1	0	0	0	0	0	1	0	1	1	0	0	0	0	0	0	1	0	0	0	1	1	0	0	1	1	0	0	1	0	0	1	0	0	1	1	0	0	0	0	0	0	0	1	0	0	1	0	0
DArT_1232	1	1	0	0	0	1	0	1	0	0	0	1	0	0	0	1	1	0	1	1	1	1	0	1	0	0	1	0	0	0	0	1	1	0	0	0	1	0	0	1	0	1	1	0	1	0	1	0	1
DArT_1233	1	0	0	1	1	0	1	1	1	0	1	0	1	1	0	0	1	1	0	1	0	1	0	0	1	1	1	0	0	0	1	1	1	1	0	1	0	0	1	1	0	0	0	0	1	1	1	0	0
DArT_1234	1	0	0	1	1	0	1	1	1	0	1	0	1	1	0	0	1	1	0	1	0	1	0	0	1	1	1	0	0	0	1	1	1	1	0	1	0	0	1	1	0	0	0	0	1	1	1	0	0
DArT_1235	1	0	0	1	0	0	0	0	0	1	1	1	0	0	0	1	1	1	0	0	1	1	1	0	0	0	1	0	0	1	1	1	1	1	1	1	0	0	1	0	0	1	0	1	0	0	0	1	1
DArT_1236	1	1	0	1	1	1	1	1	0	0	1	0	1	0	1	0	0	0	1	0	0	1	1	1	1	1	0	0	0	0	1	1	0	0	1	1	0	1	1	1	0	1	1	0	0	1	1	1	1
DArT_1237	0	0	0	0	1	1	1	1	1	1	1	1	1	1	0	0	0	0	1	1	0	0	0	0	0	1	1	0	0	0	1	0	0	0	0	0	1	0	1	0	1	1	1	1	0	0	1	1	1
DArT_1238	1	1	0	0	0	1	1	1	1	0	0	0	0	0	1	1	0	0	1	0	1	0	0	1	0	0	0	1	1	0	1	0	0	0	0	1	1	0	0	1	1	1	1	1	1	1	0	1	1
DArT_1239	1	0	0	1	0	0	0	0	0	1	1	1	0	0	0	1	-	1	0	0	1	1	1	0	0	-	1	0	0	1	1	1	1	1	1	1	0	0	1	0	0	1	0	1	0	0	0	1	1
DArT_1240	0	1	0	1	1	0	0	0	1	0	1	0	0	1	0	1	-	1	1	1	1	1	0	1	0	0	1	0	1	1	1	1	1	1	1	1	1	1	1	1	1	0	0	1	0	0	0	0	0
DArT_1241	0	0	0	0	1	1	1	1	1	1	1	1	1	1	0	0	0	0	1	1	0	1	0	0	0	1	1	0	0	0	1	1	0	1	0	0	1	0	1	1	1	1	1	1	0	0	1	1	1
DArT_1242	0	1	1	0	0	0	0	0	0	0	0	0	0	0	1	0	-	0	1	0	0	0	0	1	0	0	1	0	0	1	0	0	0	0	0	0	0	0	0	0	0	0	0	0	1	0	0	0	0
DArT_1243	0	1	1	1	1	1	1	0	1	0	1	1	0	1	1	1	-	0	1	0	1	1	0	1	1	0	0	1	1	1	1	1	1	1	1	1	0	1	0	1	0	1	1	1	1	0	0	1	1
DArT_1244	0	0	0	1	1	0	1	1	1	1	1	0	0	1	1	1	1	1	0	1	1	1	1	1	1	1	1	1	0	0	1	1	1	1	1	1	0	0	1	0	1	1	1	1	0	0	1	0	0
DArT_1245	1	1	0	0	0	0	-	0	0	1	1	0	1	1	0	1	1	1	0	0	0	0	1	1	1	1	1	0	1	1	0	0	0	0	0	0	1	0	1	1	0	0	0	1	0	0	0	0	0
DArT_1246	0	0	0	0	1	1	0	0	1	0	-	1	0	1	0	-	0	0	1	0	0	0	0	0	1	0	0	0	0	1	1	1	1	1	0	1	0	0	0	0	0	1	0	1	0	0	0	1	1
DArT_1247	1	0	1	1	1	1	1	1	1	1	1	0	0	1	0	1	0	1	0	1	0	1	0	0	1	0	1	0	0	1	0	0	0	0	0	0	1	0	1	0	0	1	0	0	1	0	0	0	0
DArT_1248	0	0	1	0	1	1	0	-	0	1	0	1	1	0	1	0	1	1	0	0	0	1	1	0	0	0	0	0	0	0	1	1	1	1	1	1	0	0	0	0	0	1	0	0	0	1	1	1	0
DArT_1249	1	0	0	0	0	1	0	0	0	-	1	0	1	0	0	0	0	0	1	1	0	1	0	1	0	1	1	0	0	1	0	0	0	1	1	1	1	0	0	0	0	1	0	1	0	1	1	1	1
DArT_1250	0	1	0	1	1	1	1	1	1	1	0	1	1	1	0	1	0	1	0	0	1	0	0	0	1	0	1	0	1	1	0	-	1	1	1	0	0	1	0	0	0	0	1	0	0	0	0	0	1
DArT_1251	0	1	0	0	0	0	0	0	0	0	1	0	0	0	0	0	0	0	0	1	0	1	0	1	0	1	0	0	1	0	0	0	0	0	0	0	0	0	0	1	0	0	1	1	0	1	0	0	0
DArT_1252	0	1	1	0	0	0	0	0	0	0	0	0	0	0	0	0	0	0	1	0	1	0	0	0	0	0	-	1	-	0	0	0	0	0	0	0	1	1	0	0	0	0	0	0	0	0	0	0	1
DArT_1253	0	1	1	0	0	0	0	0	0	0	0	0	0	0	0	0	0	0	1	0	1	0	0	-	0	0	0	1	-	0	0	0	0	0	0	0	1	1	0	0	0	0	0	0	0	0	0	0	1
DArT_1254	0	1	1	0	1	1	0	0	0	1	1	0	1	1	1	1	0	1	1	-	0	1	1	1	1	1	1	0	1	1	0	0	0	0	0	0	1	1	1	1	1	1	0	0	1	0	0	0	0
DArT_1255	0	0	0	1	1	1	1	1	1	1	1	0	0	0	0	0	0	0	1	1	0	0	0	0	0	1	1	0	0	1	1	0	0	0	0	0	1	0	1	0	0	1	1	1	1	1	1	1	1
DArT_1256	1	0	1	1	0	1	0	1	-	1	1	1	0	0	0	0	1	0	1	1	0	1	1	1	1	1	0	1	1	0	1	0	0	1	1	0	1	1	1	1	1	1	1	0	1	1	1	1	1
DArT_1257	0	1	0	0	0	0	0	0	0	0	0	0	0	0	0	1	1	0	1	0	0	0	0	0	0	0	0	1	0	0	0	0	1	0	0	1	1	0	0	0	1	0	0	-	1	0	0	0	0
DArT_1258	0	0	0	1	1	1	1	1	1	0	1	0	0	1	1	0	0	1	0	1	1	1	0	0	0	0	0	1	0	1	1	1	1	0	0	1	1	0	1	1	1	0	0	1	0	1	1	1	0
DArT_1259	1	0	0	1	1	0	0	1	0	1	1	1	1	1	1	0	-	0	0	0	0	1	1	0	0	1	1	0	-	1	0	0	1	1	0	1	1	1	1	0	0	1	0	0	0	1	0	0	0
DArT_1260	1	0	1	0	0	0	0	0	0	1	1	1	1	0	0	0	1	1	1	1	0	0	1	0	0	1	1	0	0	1	1	1	1	0	0	0	1	1	1	1	0	1	1	1	0	1	1	1	1
DArT_1261	0	0	1	0	1	1	0	0	0	1	0	1	1	0	1	0	1	1	0	0	0	1	1	0	0	0	0	0	0	-	1	1	1	1	1	1	0	0	0	0	0	1	0	0	0	1	1	1	0
DArT_1262	0	0	0	0	1	0	0	0	0	1	1	1	1	1	0	1	0	0	1	0	0	1	0	0	1	1	0	0	0	0	0	0	0	0	0	0	1	0	1	0	1	1	0	0	1	1	0	1	1
DArT_1263	0	1	1	1	0	1	0	1	1	0	1	1	0	0	1	1	0	0	1	1	0	0	1	1	0	1	0	0	1	0	1	-	0	1	1	1	1	1	0	0	0	1	1	0	1	0	1	1	1
DArT_1264	0	0	0	1	1	0	1	1	1	1	1	0	0	1	1	1	1	1	0	1	1	1	1	1	1	1	1	1	0	0	1	-	1	1	1	1	0	0	1	0	1	1	1	1	0	0	1	0	0
DArT_1265	1	0	0	0	0	0	1	1	1	1	1	0	0	0	1	1	1	1	1	-	0	1	1	0	0	0	1	1	0	1	1	1	1	1	1	0	1	0	0	1	0	1	0	1	1	1	1	1	1
DArT_1266	1	0	0	1	0	0	1	1	0	1	1	0	1	1	0	1	1	1	1	1	0	1	1	1	0	1	1	0	1	0	0	0	0	0	1	1	1	1	0	0	0	0	1	0	0	0	0	1	1
DArT_1267	0	1	1	0	0	0	1	0	0	0	0	0	1	0	0	0	0	0	1	1	1	0	0	0	1	1	1	1	1	1	1	-	0	0	1	0	0	1	1	1	1	0	0	1	1	1	0	0	0
DArT_1268	1	1	1	1	0	0	1	1	1	1	1	1	0	0	1	1	1	1	1	0	1	1	1	1	1	1	1	0	1	1	1	1	0	0	1	0	0	1	1	0	1	1	0	1	1	1	1	1	1
DArT_1269	0	0	1	1	0	0	0	0	0	1	1	1	0	0	0	0	1	1	0	0	1	0	1	0	1	1	1	0	0	1	1	0	0	0	0	0	0	0	1	0	0	1	0	1	0	0	1	1	1
DArT_1270	1	0	0	0	0	1	0	1	0	1	0	0	-	0	0	0	1	1	0	1	1	0	1	0	0	1	0	0	1	0	0	0	0	0	0	0	1	1	0	0	0	1	1	1	1	1	1	0	0
DArT_1271	0	1	1	1	1	1	0	0	0	0	1	1	1	1	1	0	1	1	1	1	0	1	0	1	0	0	0	0	1	0	1	1	0	1	-	1	1	1	1	1	1	0	1	1	0	1	0	1	1
DArT_1272	0	0	1	0	1	1	0	0	0	1	0	1	1	0	1	0	1	1	0	0	0	1	1	0	0	0	0	0	0	-	1	-	1	1	1	1	0	0	0	0	0	1	0	0	0	1	1	1	0
DArT_1273	0	0	0	1	1	1	1	1	1	0	-	0	0	1	1	0	0	1	0	1	1	1	0	0	0	0	0	1	0	1	1	1	1	0	0	1	1	0	1	1	1	0	0	1	0	1	1	1	0
DArT_1274	0	1	0	0	1	0	0	0	1	0	0	0	0	0	-	0	0	0	1	-	0	0	0	-	1	0	0	1	0	1	0	0	0	0	0	0	1	0	0	0	0	0	1	1	1	0	0	0	0
DArT_1275	0	0	0	1	0	0	1	1	1	0	0	1	0	0	0	0	1	0	1	0	0	0	1	0	0	0	0	0	0	0	0	1	0	1	1	1	0	0	0	0	0	1	1	0	1	0	0	1	-
DArT_1276	0	1	0	0	0	0	0	0	0	0	0	1	1	1	1	0	-	0	1	0	0	0	0	1	0	0	0	0	0	0	0	0	0	0	0	0	0	0	0	0	1	0	0	0	1	0	0	0	0
DArT_1277	0	0	0	0	0	0	0	1	1	0	0	0	0	0	1	0	0	0	0	0	0	0	0	0	0	0	1	1	-	0	0	0	0	0	1	1	0	1	1	1	0	1	0	1	0	0	1	0	0
DArT_1278	-	1	1	0	0	1	0	0	-	1	0	0	0	1	0	1	1	0	1	0	0	1	1	1	1	0	1	1	0	0	0	0	1	0	1	0	0	1	1	0	1	0	0	0	0	1	1	0	0
DArT_1279	1	0	0	1	0	0	1	1	1	1	1	1	1	1	0	0	-	1	-	0	0	1	0	1	0	0	1	1	0	0	0	0	0	0	1	1	0	1	0	0	1	1	0	0	1	1	0	0	0
DArT_1280	1	0	0	0	0	0	1	1	1	1	1	0	0	0	1	1	1	1	1	1	0	1	1	0	0	0	1	1	0	1	1	1	1	1	1	0	1	0	0	1	0	1	0	1	1	1	1	1	1
DArT_1281	-	1	0	0	0	0	0	0	0	0	0	0	0	0	0	1	1	0	1	0	0	0	0	0	0	0	0	1	0	0	0	0	1	0	0	1	1	0	0	0	1	0	0	1	1	0	-	1	0
DArT_1282	1	1	1	1	0	0	1	1	1	1	1	1	0	0	1	1	1	1	1	0	1	1	1	1	1	1	1	0	1	1	1	1	0	0	1	0	0	1	1	0	1	1	0	1	1	1	1	1	1
DArT_1283	1	1	1	1	0	0	1	-	1	1	1	1	0	0	1	1	1	1	1	0	1	1	1	1	1	1	1	0	1	1	1	1	0	0	1	0	0	1	1	0	1	1	0	1	1	1	1	1	1
DArT_1284	1	0	0	0	0	0	1	1	1	1	1	0	0	0	1	1	1	1	1	1	0	1	1	0	0	0	1	1	0	1	1	1	1	1	1	0	1	0	0	1	0	1	0	1	1	1	1	1	1
DArT_1285	1	1	1	0	0	-	0	0	0	0	1	0	0	0	1	1	0	0	1	1	0	0	0	1	1	1	0	1	1	1	1	1	1	1	0	0	1	1	0	1	1	0	1	0	0	1	0	1	0
DArT_1286	1	1	1	0	1	1	0	0	1	1	1	0	0	0	1	0	1	0	0	1	1	0	1	0	1	1	1	1	1	1	1	0	1	1	0	0	0	1	1	0	1	0	0	1	1	1	1	1	0
DArT_1287	1	0	0	0	0	0	1	1	1	1	1	0	0	0	1	1	1	1	1	1	0	1	-	0	0	0	1	1	0	1	1	1	1	1	1	0	1	0	0	1	0	1	0	-	1	1	1	1	1
DArT_1288	-	1	0	0	1	0	0	0	0	0	0	0	1	1	1	0	-	0	1	0	0	0	0	1	0	1	1	0	0	0	0	0	0	0	0	0	1	1	0	1	1	0	0	0	0	1	0	0	0
DArT_1289	1	0	1	1	1	1	0	1	1	1	1	1	1	1	0	0	1	1	1	1	1	1	1	0	0	1	1	1	0	1	1	1	0	1	1	1	1	1	0	1	1	1	1	0	0	1	1	1	1
DArT_1290	0	1	1	1	1	0	0	0	0	0	0	1	0	1	0	1	0	0	1	1	0	0	1	0	0	0	0	1	1	0	1	0	0	1	0	1	1	0	0	-	0	0	0	1	1	0	1	1	1
DArT_1291	0	1	0	0	0	0	0	0	0	0	0	0	0	0	0	1	1	0	1	0	0	0	0	0	0	0	0	1	0	0	0	0	1	0	0	1	1	0	0	0	1	0	0	-	1	0	0	0	0
DArT_1292	1	0	1	1	0	1	0	0	0	0	1	0	0	0	0	1	0	0	0	1	1	0	0	0	0	0	0	0	0	1	0	0	0	0	0	0	1	0	0	0	0	0	0	0	1	0	0	0	1
DArT_1293	0	0	0	0	0	1	1	1	0	1	1	0	0	1	0	0	0	0	0	-	1	0	1	-	0	0	0	0	0	0	0	0	0	0	0	0	1	0	0	0	0	1	1	0	0	1	0	1	1
DArT_1294	0	1	1	0	1	1	0	0	0	1	1	0	1	1	1	1	0	1	1	-	0	1	1	1	1	1	1	0	1	1	0	0	0	0	0	0	1	1	1	1	1	1	0	0	1	0	0	0	0
DArT_1295	1	1	1	0	1	0	0	0	1	1	1	0	1	1	0	1	1	1	0	0	1	1	0	1	0	1	0	0	1	0	0	0	0	0	0	0	0	1	1	0	0	1	0	0	1	0	0	0	0
DArT_1296	1	0	1	1	0	1	1	1	-	1	0	1	1	1	0	1	1	1	0	0	0	1	1	1	1	0	1	1	1	1	0	1	1	1	1	1	0	1	1	1	0	1	1	0	1	1	1	1	0
DArT_1297	0	1	1	1	0	1	0	1	1	0	1	1	0	0	1	1	0	0	1	1	0	0	1	1	0	1	0	0	1	0	1	1	0	1	1	1	1	1	0	0	0	1	1	0	1	0	1	1	-
DArT_1298	0	1	0	0	1	0	0	0	0	0	0	1	1	0	0	1	0	0	0	0	0	0	0	1	0	1	0	0	1	0	1	1	1	1	1	1	1	0	0	1	1	0	0	1	0	0	0	0	0
DArT_1299	-	0	0	1	1	0	0	0	1	0	0	1	0	0	1	0	0	0	0	-	0	0	0	0	0	-	0	0	0	0	0	1	1	1	1	1	0	0	1	0	0	0	1	0	0	0	0	1	-
DArT_1300	0	0	0	0	0	1	1	1	1	0	1	1	0	0	0	0	0	0	0	0	0	1	0	0	0	1	0	1	1	0	1	0	0	0	0	0	1	0	0	1	1	0	1	0	0	1	0	1	1
DArT_1301	1	0	0	0	1	1	0	0	0	1	1	1	1	1	0	0	1	1	0	1	0	1	0	1	1	1	0	0	0	1	0	1	1	1	0	1	0	0	1	0	0	1	0	0	0	0	0	0	1
DArT_1302	-	1	1	0	0	0	0	0	1	1	0	0	1	-	1	0	0	1	1	0	1	1	0	0	1	0	1	1	1	0	0	0	0	0	0	0	0	1	1	1	1	1	0	0	1	0	0	0	1
DArT_1303	0	0	0	1	1	1	1	-	1	0	1	0	0	1	1	0	0	1	0	1	1	1	0	0	0	0	0	1	0	1	1	1	1	0	0	1	1	0	1	1	1	0	0	1	0	1	1	1	0
DArT_1304	1	0	0	0	0	0	1	1	1	1	1	0	0	0	1	1	1	1	1	1	0	1	1	0	0	0	1	1	0	1	1	1	1	1	1	0	1	0	0	1	0	1	0	1	1	1	-	1	1
DArT_1305	0	1	1	1	1	1	1	0	1	0	1	1	0	1	1	1	-	0	1	0	1	1	0	1	1	0	0	1	1	1	1	1	1	1	1	1	0	1	0	1	0	1	1	1	1	0	0	1	1
DArT_1306	0	1	1	0	1	1	0	0	0	1	0	0	1	1	1	1	-	1	1	0	1	1	0	1	0	0	0	1	1	0	1	-	0	0	0	1	1	1	1	1	1	1	1	1	0	1	1	0	0
DArT_1307	0	1	1	0	1	0	0	1	1	1	1	1	1	1	1	-	1	1	1	1	1	0	0	1	1	0	0	1	1	0	1	1	1	1	1	1	0	1	0	1	1	1	1	1	1	1	0	1	0
DArT_1308	1	1	1	0	0	1	0	0	0	0	0	0	1	1	1	0	-	1	1	1	0	0	1	1	0	0	1	1	1	0	0	-	1	1	1	1	0	1	0	1	1	1	-	0	1	1	0	0	0
DArT_1309	0	0	0	0	1	1	1	1	1	0	1	0	0	1	1	0	-	0	0	1	1	1	1	0	0	1	0	1	0	0	0	0	1	0	1	1	1	0	1	1	0	0	0	1	0	1	1	1	1
DArT_1310	0	1	1	0	1	1	0	1	0	0	0	0	0	1	0	1	0	0	1	0	-	0	1	0	1	-	0	0	1	0	0	0	1	1	0	0	1	1	0	1	1	1	1	1	0	1	0	1	1
DArT_1311	0	1	1	0	1	1	0	1	0	0	0	0	0	1	0	1	0	0	1	0	-	0	1	0	1	0	0	0	1	0	0	0	1	-	0	0	1	1	0	1	1	1	1	1	0	1	0	1	1
DArT_1312	1	0	1	1	0	1	1	1	0	0	1	0	0	0	0	0	1	1	0	0	1	1	0	1	1	0	0	0	0	1	1	0	0	0	0	0	1	0	0	0	0	0	1	1	0	0	-	1	0
DArT_1313	0	0	0	0	0	0	0	0	0	0	0	1	0	1	0	0	0	0	0	-	0	0	0	1	0	0	1	0	0	1	1	0	0	0	0	0	0	0	0	0	0	0	0	0	1	0	0	0	0
DArT_1314	0	1	1	0	0	0	1	0	0	0	0	-	1	0	0	0	0	0	1	1	1	0	0	0	1	1	1	1	1	1	1	1	0	0	1	0	0	1	1	1	1	0	0	1	1	1	0	0	0
DArT_1315	1	1	1	0	0	0	0	0	0	1	1	0	1	-	1	0	1	0	1	0	0	1	0	1	0	0	1	1	1	0	0	1	0	0	-	0	1	1	1	1	1	1	0	0	1	1	0	1	0
DArT_1316	0	0	0	1	0	1	1	1	1	0	0	1	0	0	0	0	-	1	1	0	1	1	1	0	1	0	1	1	1	0	1	1	1	1	1	1	1	1	1	0	1	1	1	1	0	1	1	1	1
DArT_1317	-	1	1	1	1	1	1	0	1	0	1	1	1	0	1	1	0	1	1	0	1	1	1	1	1	1	0	1	1	1	0	1	1	1	1	1	1	1	0	1	1	0	1	1	-	1	0	1	0
DArT_1318	1	0	-	1	0	0	0	0	1	0	0	0	0	0	-	1	0	0	0	0	0	0	0	0	0	0	0	1	0	0	0	0	0	0	-	0	0	0	0	0	0	0	0	0	0	0	0	0	0
DArT_1319	-	0	1	0	0	0	1	1	0	0	0	0	0	0	0	0	1	0	0	0	0	0	0	0	0	0	0	0	0	0	0	0	0	0	0	0	0	0	0	0	0	0	0	0	0	1	0	0	0
DArT_1320	0	1	1	1	0	1	1	1	1	1	1	1	1	0	0	1	1	1	1	1	1	1	1	1	0	1	1	0	1	0	1	1	1	1	1	1	1	0	1	1	1	1	1	0	1	0	0	0	1
DArT_1321	0	1	1	1	0	1	0	-	-	0	1	-	0	0	1	1	0	0	1	1	0	0	1	1	0	1	0	0	1	0	1	1	0	1	1	1	1	1	0	0	0	1	1	0	1	0	1	1	1
DArT_1322	-	0	0	0	0	0	1	1	1	1	1	0	0	0	1	1	1	1	1	1	0	1	1	0	0	0	1	1	0	1	1	1	1	1	1	0	1	0	0	1	0	1	0	1	1	1	1	1	1
DArT_1323	-	0	1	0	0	0	0	0	0	0	0	0	0	0	0	1	1	0	0	0	0	0	1	1	0	0	0	0	0	0	1	0	0	0	0	0	1	0	0	0	1	0	0	0	0	1	0	0	0
DArT_1324	1	1	1	1	1	1	1	1	1	1	1	1	1	1	1	1	1	1	1	1	1	0	1	0	1	1	0	1	1	1	1	1	1	1	1	1	1	1	0	1	1	1	1	1	1	1	1	1	1
DArT_1325	1	0	1	0	1	0	0	0	0	1	1	1	1	1	0	1	1	0	1	0	0	1	1	1	1	1	1	0	1	1	1	1	1	1	1	1	0	1	1	0	1	1	1	-	1	1	1	0	1
DArT_1326	-	1	1	0	1	0	1	1	0	1	0	1	1	1	1	1	1	1	1	0	0	1	0	1	1	0	0	0	1	0	0	0	1	1	0	0	1	0	1	0	0	0	1	1	0	0	0	0	0
DArT_1327	1	1	1	0	0	1	0	1	1	0	1	1	0	0	0	1	1	0	1	-	0	1	0	1	1	1	1	1	-	0	1	0	0	1	1	0	1	1	1	1	1	0	1	0	1	1	0	0	0
DArT_1328	0	1	1	1	0	1	1	1	1	1	1	0	0	-	1	1	0	0	1	1	1	1	1	1	1	1	-	1	0	0	1	0	0	0	0	0	0	1	1	0	1	0	0	0	1	0	1	1	1
DArT_1329	0	1	1	0	1	1	0	0	0	1	1	0	1	1	1	1	0	1	1	-	0	1	1	1	1	1	1	0	1	1	0	0	0	0	0	0	1	1	1	1	1	1	0	0	1	0	0	0	0
DArT_1330	-	1	1	0	1	1	0	0	1	1	1	0	0	0	0	1	0	0	1	1	0	1	0	1	0	1	0	0	1	0	0	0	0	0	0	0	1	1	1	0	0	0	0	0	0	0	0	0	0
DArT_1331	1	0	1	1	0	0	1	1	1	0	0	0	0	1	-	1	0	0	1	0	1	0	0	1	1	-	1	0	0	0	0	1	0	0	1	0	1	0	0	1	1	0	0	0	0	0	0	0	0
DArT_1332	0	1	0	1	1	1	0	0	0	0	0	0	-	1	0	1	1	1	1	0	1	0	1	-	0	1	0	0	1	1	0	0	0	0	0	0	0	1	0	-	1	1	1	-	0	1	0	1	1
DArT_1333	0	0	0	1	1	1	1	1	1	0	1	0	0	1	1	0	0	1	0	1	1	1	0	0	0	0	0	1	0	1	1	1	1	0	0	1	1	0	1	1	1	0	0	1	0	1	1	1	0
DArT_1334	-	-	1	1	1	1	1	1	1	0	1	1	1	1	0	-	0	0	0	1	0	1	1	1	1	1	1	0	1	1	1	1	1	1	1	1	1	1	0	1	1	0	1	0	1	1	0	0	1
DArT_1335	1	1	1	1	1	1	1	1	1	1	1	1	1	1	1	1	1	1	1	1	1	0	1	0	1	1	0	1	1	1	1	1	1	1	1	1	1	1	0	1	1	1	1	1	1	1	1	1	1
DArT_1336	1	0	0	0	0	0	1	1	0	0	0	1	0	0	-	0	0	1	0	0	0	0	0	0	0	0	0	0	0	0	0	0	0	0	0	0	0	0	0	0	0	1	0	1	0	0	0	0	0
DArT_1337	0	-	-	0	1	0	0	0	1	1	1	0	1	1	1	1	0	1	0	0	1	1	0	1	0	1	0	0	1	0	0	0	0	1	0	0	0	1	1	0	0	1	0	0	1	0	0	0	0
DArT_1338	0	0	0	1	1	0	0	-	0	0	0	0	0	0	0	0	0	0	0	0	1	0	0	0	0	0	0	0	0	0	0	0	0	0	0	0	1	0	0	0	0	1	0	0	0	0	0	0	0
DArT_1339	0	1	0	1	1	1	1	1	1	0	1	0	1	0	1	1	1	0	0	-	1	1	1	0	1	0	0	0	1	0	1	1	1	1	0	1	0	1	1	1	0	0	1	1	1	0	0	0	0
DArT_1340	-	1	0	0	0	1	1	1	1	0	0	0	0	0	1	1	0	0	1	0	1	0	0	1	0	0	0	1	0	0	1	0	0	0	0	1	1	1	0	1	1	0	1	1	0	1	0	1	0
DArT_1341	0	0	0	1	1	1	1	1	1	-	1	0	0	0	0	1	0	1	0	0	1	1	1	0	0	1	1	0	1	1	1	0	1	0	1	1	0	0	1	0	0	1	0	1	0	0	1	1	1
DArT_1342	0	1	1	1	0	1	1	1	0	0	0	0	0	-	1	-	1	1	1	1	-	0	1	1	0	1	0	0	1	1	1	-	-	1	1	-	1	0	0	1	1	1	0	1	1	0	0	0	1
DArT_1343	1	1	0	0	0	0	0	0	0	1	1	0	-	1	0	1	-	1	0	0	0	0	1	1	1	1	1	0	1	1	0	0	0	0	0	0	1	0	1	1	0	0	0	1	0	0	0	0	0
DArT_1344	0	0	0	0	0	0	0	0	0	0	1	1	1	1	1	1	0	0	0	0	0	0	0	-	1	1	1	0	0	0	0	0	0	0	0	-	1	1	1	0	0	0	0	0	0	0	0	0	1
DArT_1345	0	1	1	1	0	1	1	1	1	1	1	1	1	0	0	1	1	1	1	-	1	1	1	1	0	1	1	0	1	0	1	1	1	1	1	1	1	0	1	1	1	1	1	0	1	0	0	0	1
DArT_1346	0	1	1	0	1	1	0	1	0	0	0	0	0	1	0	1	0	0	1	0	1	0	1	0	1	0	0	0	1	0	0	0	1	-	0	0	1	1	0	1	1	1	1	1	0	1	0	1	1
DArT_1347	1	0	0	0	0	0	0	0	1	0	0	1	0	0	0	0	-	0	0	0	0	0	1	1	1	0	1	1	0	1	1	0	0	-	1	0	1	0	0	1	0	0	0	1	0	1	1	-	1
DArT_1348	-	1	1	1	1	1	1	1	1	1	1	0	1	1	1	0	1	1	1	1	1	1	1	0	1	1	1	0	0	1	0	0	1	1	1	1	1	1	1	1	1	1	0	1	1	1	1	1	1
DArT_1349	0	-	1	1	0	1	0	1	1	0	1	1	0	0	1	1	0	0	1	1	0	0	1	1	0	1	0	0	1	0	1	-	0	1	1	1	1	1	0	0	0	1	1	0	1	0	1	1	1
DArT_1350	-	1	1	0	1	1	0	0	1	1	0	0	1	1	1	1	1	1	1	1	0	1	0	1	0	1	1	1	1	1	1	1	1	0	1	1	1	1	1	1	0	1	1	1	1	1	0	0	1
DArT_1351	1	0	0	0	0	0	1	1	1	1	1	0	0	0	1	1	1	1	1	1	0	1	-	0	0	0	1	1	0	1	1	1	1	1	1	0	1	0	0	1	0	1	-	1	1	1	1	1	1
DArT_1352	0	-	0	0	1	0	0	0	1	1	0	0	0	0	0	1	1	0	0	0	1	0	0	1	0	0	-	1	0	0	0	0	1	1	0	0	0	1	1	0	0	0	0	-	0	0	0	0	0
DArT_1353	0	1	0	1	0	0	0	1	0	0	0	1	1	0	1	0	0	1	0	1	0	0	-	1	1	0	1	-	1	0	0	0	0	0	0	0	0	0	0	1	1	0	0	1	1	0	-	0	0
DArT_1354	1	1	1	0	1	0	0	1	1	0	0	1	1	1	1	1	1	1	0	1	1	1	1	1	1	1	1	0	1	1	1	-	1	1	1	1	1	0	1	1	1	1	1	1	1	1	0	1	1
DArT_1355	0	0	0	0	0	0	0	0	0	0	1	1	1	0	1	1	0	0	0	0	0	0	0	0	1	1	1	0	0	0	0	0	0	0	0	0	1	1	1	0	0	0	0	0	0	0	0	0	-
DArT_1356	0	1	1	1	1	1	1	1	-	1	1	1	-	1	1	-	1	1	1	0	0	1	0	1	1	0	0	1	1	0	0	1	1	0	1	1	0	1	0	1	1	0	1	1	1	0	1	1	1
DArT_1357	0	1	1	0	1	1	1	1	0	-	0	1	0	1	1	1	1	0	1	0	0	0	1	1	1	0	1	1	1	1	0	1	1	1	1	1	1	1	1	1	1	1	1	0	0	0	0	0	0
DArT_1358	1	-	1	0	1	-	0	0	1	1	1	0	1	1	0	1	1	1	0	0	1	1	0	1	0	1	0	0	1	0	0	0	0	0	0	0	0	1	1	0	0	1	0	0	1	0	0	0	0
DArT_1359	0	1	0	1	0	1	1	1	1	1	0	1	0	0	0	0	1	0	1	0	1	0	1	1	1	1	1	1	1	0	1	0	1	1	0	1	0	1	1	0	1	1	1	1	1	0	1	1	0
DArT_1360	1	1	1	0	1	0	0	1	1	0	0	1	1	1	1	1	1	1	0	1	1	1	1	1	1	1	1	0	1	1	1	-	1	1	1	1	1	0	1	1	1	1	1	1	1	1	0	1	1
DArT_1361	0	1	0	1	1	0	0	0	-	-	1	0	0	1	-	1	-	1	1	1	1	1	0	1	0	0	1	0	1	1	1	1	1	1	1	1	1	1	1	1	1	0	0	1	0	-	0	1	0
DArT_1362	1	1	1	1	1	1	1	1	1	1	1	1	1	0	1	1	1	1	1	1	1	0	1	0	0	0	0	1	1	0	1	1	1	1	1	0	1	1	0	1	1	1	1	1	1	1	1	1	1
DArT_1363	1	0	1	1	0	0	1	1	1	0	0	0	0	1	0	1	0	0	1	0	1	0	0	1	1	0	1	0	0	0	0	1	0	0	1	0	1	0	0	1	1	0	0	0	0	0	0	0	0
DArT_1364	0	1	1	0	0	1	0	0	1	0	0	1	1	1	1	0	0	0	1	0	1	0	1	0	1	0	1	1	0	1	1	0	1	0	1	1	0	0	0	1	1	1	0	1	1	1	1	1	0
DArT_1365	0	1	1	0	1	1	0	0	0	1	1	0	1	1	1	1	0	1	1	-	0	1	1	1	1	1	1	0	1	1	0	0	0	0	0	0	1	1	1	1	1	1	0	0	1	0	0	0	0
DArT_1366	-	0	0	1	1	1	1	1	1	0	1	0	0	-	1	0	0	1	0	1	1	1	0	0	0	0	0	1	0	1	1	1	1	0	0	1	1	0	1	1	1	0	0	1	0	1	1	1	0
DArT_1367	-	0	0	0	0	1	0	0	0	0	1	0	0	0	0	1	-	0	0	1	0	0	0	1	0	0	0	0	0	0	1	0	0	0	0	0	0	0	0	0	0	0	1	0	0	1	0	0	0
DArT_1368	0	1	1	0	0	0	0	0	0	0	-	0	0	1	1	1	0	1	1	0	0	-	0	1	0	1	0	1	0	0	1	-	1	0	1	1	1	1	1	1	1	1	0	1	1	1	0	0	0
DArT_1369	0	0	1	0	1	0	0	0	1	-	1	1	1	1	0	0	0	1	0	0	1	1	1	0	-	1	0	0	0	-	1	0	1	0	0	-	0	0	1	0	0	0	0	-	0	0	1	0	-
DArT_1370	1	1	0	0	1	0	0	0	0	0	0	1	0	0	1	1	0	1	1	-	0	0	0	1	0	1	1	1	0	0	0	1	1	1	0	0	1	0	0	0	0	0	1	0	0	0	0	1	0
DArT_1371	-	1	0	1	1	1	0	0	1	1	0	1	1	0	1	1	0	1	1	0	1	1	1	1	0	1	1	1	1	1	1	1	0	1	0	1	1	0	1	1	1	0	1	1	1	0	0	0	1
DArT_1372	1	0	0	0	1	1	0	0	1	1	1	1	1	1	0	0	-	0	0	0	0	0	0	0	1	0	1	0	0	0	0	0	0	0	0	0	1	0	1	0	0	0	1	-	1	1	1	1	1
DArT_1373	0	0	0	0	1	1	1	1	1	0	1	0	0	1	1	0	1	0	0	1	1	1	1	0	0	1	0	1	0	0	0	0	1	0	1	1	1	0	1	1	0	0	0	1	0	1	1	1	1
DArT_1374	0	1	0	1	1	1	0	0	1	0	-	0	0	0	1	1	0	0	0	0	1	0	1	0	1	0	0	0	1	1	1	-	1	1	0	0	1	1	0	1	1	0	1	-	1	0	0	0	0
DArT_1375	0	1	0	-	1	0	0	0	0	0	0	1	1	0	0	1	0	0	0	0	0	0	0	1	0	1	0	0	1	0	1	-	1	1	1	1	1	0	0	1	1	0	0	1	0	0	0	0	0
DArT_1376	0	0	1	0	1	0	1	1	0	1	1	0	1	1	1	1	-	0	0	-	0	1	1	1	1	1	1	0	1	1	1	-	1	1	1	1	1	0	1	0	0	0	0	1	1	1	1	1	1
DArT_1377	0	0	0	0	1	0	0	-	0	0	0	0	0	0	0	0	-	0	0	0	0	0	0	1	0	0	0	0	1	1	0	0	0	0	0	0	0	0	1	0	0	0	0	0	1	1	0	0	0
DArT_1378	-	0	1	0	1	0	1	1	0	1	1	1	1	1	0	1	1	1	1	1	0	1	1	1	1	-	1	1	0	0	0	1	1	1	1	1	1	0	1	1	0	1	1	0	1	1	1	0	1
DArT_1379	0	1	1	1	1	1	0	0	1	0	0	1	0	1	1	1	0	0	1	0	0	0	0	-	1	0	0	1	1	1	1	1	1	1	1	1	0	1	0	1	0	1	1	1	1	0	0	1	1
DArT_1380	0	0	0	1	1	0	0	0	-	0	0	1	1	0	1	0	0	1	0	0	1	0	0	1	0	0	1	1	1	0	1	1	0	1	1	1	1	0	0	0	1	1	0	0	0	0	1	1	0
DArT_1381	-	0	0	1	1	1	0	0	0	0	1	0	1	0	0	0	0	0	0	0	0	1	0	0	1	1	1	0	1	1	1	0	0	0	0	1	1	0	1	1	0	0	0	0	0	0	0	0	0
DArT_1382	1	1	1	1	1	1	0	0	1	0	1	1	1	1	1	1	-	0	0	-	0	1	1	1	0	1	0	1	1	1	0	0	1	1	1	1	1	1	0	1	1	0	1	1	1	1	0	0	1
DArT_1383	0	1	1	1	0	1	1	1	0	0	1	0	1	1	1	1	1	1	0	1	1	1	1	1	0	0	1	1	1	1	1	0	1	1	1	1	0	1	1	1	1	1	1	1	1	1	1	1	1
DArT_1384	0	1	1	0	0	1	0	0	1	0	0	1	1	1	1	0	0	0	1	0	1	0	1	0	1	0	1	1	0	1	1	0	1	0	1	1	0	0	0	1	1	1	0	1	1	1	1	1	0
DArT_1385	1	0	1	1	1	1	1	0	0	1	1	1	1	-	0	1	1	1	1	1	1	1	1	1	0	1	1	0	0	1	0	-	1	0	1	1	1	1	1	0	0	0	1	1	1	1	1	1	1
DArT_1386	0	0	0	0	1	1	1	1	1	1	1	1	1	1	0	0	0	0	1	1	0	1	0	0	0	1	1	0	0	0	1	1	0	1	0	0	1	0	1	1	1	1	1	1	0	0	1	1	1
DArT_1387	0	0	0	1	0	1	0	0	0	1	0	0	0	0	0	0	0	0	0	0	1	1	0	0	0	0	1	0	0	0	0	0	0	0	0	0	0	1	1	0	0	1	0	0	0	0	1	0	1
DArT_1388	1	0	1	0	-	0	0	0	1	-	0	-	1	0	0	1	1	1	0	-	1	0	1	-	1	0	1	0	0	1	1	0	0	0	0	0	1	0	1	0	0	0	-	0	1	0	1	1	1
DArT_1389	0	0	0	0	0	0	0	0	-	0	0	0	0	0	0	0	0	0	0	0	0	0	0	0	0	0	0	0	0	0	0	0	0	0	0	0	0	0	0	0	0	0	0	0	0	0	0	0	0
DArT_1390	0	0	0	0	0	0	0	0	0	0	-	0	1	0	0	0	0	0	1	0	0	0	0	0	0	0	0	1	0	0	0	1	0	0	0	0	1	0	0	0	0	0	0	0	0	0	0	0	1
DArT_1391	0	0	0	0	0	0	0	0	0	0	0	0	0	-	0	0	0	0	0	1	1	0	1	0	0	0	0	0	0	1	0	0	0	1	0	0	0	0	0	0	1	0	0	1	0	0	0	0	0
DArT_1392	1	0	1	1	0	-	0	0	1	0	0	1	1	1	0	1	1	0	1	1	0	0	1	1	0	0	1	1	1	0	1	0	0	0	0	0	0	0	0	1	0	0	1	1	1	1	1	1	0
DArT_1393	0	1	0	1	0	1	1	1	0	0	0	0	-	0	0	1	-	0	1	0	1	0	0	1	1	1	1	1	1	0	1	1	1	1	1	1	1	0	0	0	-	1	0	0	1	0	0	1	1
DArT_1394	0	0	0	0	1	0	-	0	1	0	0	1	-	1	1	1	0	0	0	-	1	0	0	1	0	1	0	0	0	1	0	0	1	1	1	-	1	0	1	1	0	0	0	0	0	0	0	0	0
DArT_1395	-	0	0	1	0	1	1	1	0	0	1	-	0	0	0	0	0	1	0	0	0	1	1	0	0	1	1	0	0	0	1	0	0	0	0	0	0	0	1	0	0	1	1	0	0	1	1	1	0
DArT_1396	-	1	0	1	1	1	0	0	1	0	0	0	0	0	1	1	0	0	0	0	1	0	1	0	1	0	0	0	1	1	1	1	1	1	0	0	1	1	0	1	-	0	1	-	1	0	0	0	0
DArT_1397	0	1	0	1	1	1	1	-	0	0	1	0	1	0	0	1	1	0	-	0	1	0	0	1	0	1	0	0	1	0	0	0	0	1	0	1	0	0	1	1	1	0	1	1	0	0	0	0	0
DArT_1398	0	0	0	0	1	0	0	0	0	0	0	-	1	-	1	0	0	1	-	0	0	0	0	0	0	0	0	1	1	0	0	1	1	1	1	0	1	1	1	0	0	1	1	1	0	0	1	0	1
DArT_1399	0	-	1	1	1	-	1	1	1	1	0	0	0	0	1	0	1	0	1	0	1	1	1	0	0	1	1	1	0	1	1	1	0	1	1	1	1	1	0	1	1	0	0	0	-	0	0	1	1
DArT_1400	0	0	0	0	0	1	0	1	1	0	1	1	0	0	0	0	1	0	0	0	0	-	0	0	0	1	1	0	1	0	1	1	1	0	0	0	1	1	0	0	0	0	-	0	0	0	0	0	0
DArT_1401	-	0	1	1	1	1	1	1	1	1	1	0	-	1	1	0	1	0	1	0	1	1	0	1	0	1	0	0	0	0	1	1	1	1	1	1	-	1	1	1	1	1	1	0	0	0	1	1	1
DArT_1402	1	1	1	1	1	1	1	1	1	1	1	1	1	1	1	1	1	1	1	1	1	1	1	1	1	1	1	1	1	0	1	1	0	1	1	0	0	1	0	1	1	1	1	1	1	1	1	1	1
DArT_1403	1	1	1	0	1	1	1	1	0	1	1	1	1	1	1	1	1	1	1	1	1	0	1	0	1	0	1	1	1	0	1	1	1	1	1	1	0	1	1	1	0	1	1	1	1	1	1	1	1
DArT_1404	1	1	1	0	1	1	1	1	0	1	1	1	1	1	1	1	1	1	1	1	1	0	1	0	1	0	1	1	1	0	1	1	1	1	1	1	0	1	1	1	0	1	1	1	1	1	1	1	1
DArT_1405	0	1	0	1	1	1	1	1	1	0	1	0	0	0	1	0	0	0	1	1	1	0	0	0	0	0	0	1	0	0	1	-	0	-	0	1	0	1	0	0	1	0	0	0	-	0	0	0	1
DArT_1406	0	0	0	0	1	0	-	0	0	1	1	0	-	-	1	0	0	1	0	0	0	1	1	0	0	1	0	0	-	0	0	-	0	1	1	0	1	0	1	1	0	0	-	0	0	1	0	1	1
DArT_1407	0	1	0	0	0	0	0	0	0	0	0	0	0	0	0	0	0	0	1	-	1	0	0	0	0	1	0	0	-	1	1	1	0	0	1	0	0	1	1	1	1	0	0	1	1	1	0	0	0
DArT_1408	-	0	1	1	0	1	0	0	-	0	1	0	0	0	0	1	0	0	0	1	1	0	0	0	0	0	0	0	0	1	0	0	0	0	0	0	1	0	0	0	0	0	0	0	1	0	0	0	1
DArT_1409	0	1	1	1	1	1	0	0	1	1	0	0	1	-	1	0	1	1	1	0	1	1	0	1	1	1	0	0	1	-	1	0	1	0	0	1	1	1	1	1	1	1	0	1	1	0	0	0	1
DArT_1410	0	1	-	0	0	0	0	0	0	0	0	0	0	0	0	0	0	0	0	0	0	0	0	0	0	0	0	0	1	0	0	0	0	0	0	0	0	1	0	0	-	0	0	0	1	0	0	0	0
DArT_1411	-	0	0	1	-	0	0	0	0	1	1	1	0	0	0	1	-	1	0	0	1	1	1	0	-	0	1	0	0	1	1	1	1	1	1	1	0	0	1	0	0	1	0	1	0	0	0	1	1
DArT_1412	1	0	0	-	0	0	0	0	1	0	0	1	0	0	0	0	0	1	1	0	1	1	1	-	1	0	1	1	0	-	1	0	0	0	1	0	0	0	0	1	0	1	0	0	1	1	-	0	0
DArT_1413	1	0	1	0	0	0	0	0	0	0	0	1	0	0	0	0	-	0	0	0	0	1	0	0	0	0	0	0	0	0	0	0	0	0	0	0	0	0	0	0	0	0	-	-	0	0	0	0	0
DArT_1414	1	0	0	0	0	1	1	1	1	1	0	0	1	0	0	1	1	1	1	0	1	1	0	1	1	1	1	1	1	0	0	-	1	1	1	-	1	0	1	1	0	-	1	0	0	1	0	0	0
DArT_1415	0	0	0	0	-	0	0	0	0	0	0	0	0	0	1	0	0	0	0	0	1	0	0	0	1	0	0	0	0	0	1	1	1	1	1	-	1	0	0	0	0	1	0	0	0	0	1	0	0
DArT_1416	1	0	0	0	1	0	0	0	0	1	1	1	1	1	0	1	-	0	1	-	0	1	0	0	1	1	1	0	0	1	1	0	0	0	0	0	1	0	1	0	0	1	1	0	1	0	0	0	0
DArT_1417	0	1	1	1	0	1	1	1	1	1	1	1	1	0	0	1	1	1	1	1	1	1	1	1	0	1	1	0	1	-	1	-	1	1	-	1	1	0	1	1	1	1	1	0	1	0	0	1	1
DArT_1418	0	1	0	0	0	0	1	-	0	0	0	0	0	0	1	0	1	1	0	0	1	0	0	1	0	0	0	0	0	0	0	-	1	1	1	-	0	1	0	1	0	1	0	1	0	0	0	0	0
DArT_1419	0	1	1	1	1	1	1	1	1	0	0	1	0	1	1	1	1	1	1	1	1	1	1	1	0	1	1	1	1	1	1	1	1	1	1	0	0	1	1	0	0	1	1	1	1	1	1	1	1
DArT_1420	1	-	1	1	0	1	1	1	1	0	1	0	0	0	1	1	0	0	1	1	1	0	1	1	0	0	0	1	1	1	1	0	1	1	1	1	1	1	0	1	1	1	1	1	1	-	0	1	0
DArT_1421	1	-	0	0	0	0	1	0	0	1	0	0	0	0	1	1	1	1	-	0	1	1	1	1	1	0	1	1	1	0	1	-	0	1	1	0	0	1	1	0	1	1	1	1	0	0	1	1	0
DArT_1422	0	1	1	1	1	1	0	0	1	1	0	0	1	1	1	0	1	1	1	0	1	1	0	1	1	1	0	0	1	1	1	0	1	0	1	1	1	1	1	1	1	1	0	1	1	0	0	0	1
DArT_1423	-	0	1	1	1	0	-	1	0	1	1	1	-	0	-	0	0	1	0	0	1	1	0	-	0	0	0	1	1	0	0	0	1	1	0	-	0	0	0	0	0	1	0	0	0	0	1	1	0
DArT_1424	0	1	0	1	0	1	1	1	0	0	0	0	0	0	0	1	0	0	1	0	1	0	0	1	1	1	1	1	1	0	1	1	1	1	1	1	1	0	0	0	1	1	-	0	1	0	0	-	0
DArT_1425	1	1	1	1	1	1	1	1	1	1	1	1	1	1	1	1	1	1	1	1	1	0	1	0	1	1	0	1	1	1	1	1	1	1	1	1	1	1	0	1	1	1	1	1	1	1	1	1	1
DArT_1426	-	0	0	0	0	0	0	0	0	1	0	0	1	0	-	0	1	0	0	1	1	0	0	0	0	0	1	0	0	0	0	0	0	1	0	1	0	0	1	0	1	0	0	1	0	0	0	0	0
DArT_1427	-	1	1	1	0	1	1	1	1	1	1	1	0	0	0	1	1	1	1	1	1	1	1	1	0	1	1	0	1	0	1	1	1	1	1	1	1	0	1	1	1	1	1	0	1	0	0	0	1
DArT_1428	0	1	0	0	0	0	0	0	0	0	0	0	1	0	1	0	0	1	1	0	0	0	0	1	0	0	0	1	0	0	0	1	0	1	1	0	0	0	0	1	1	1	0	0	0	1	0	0	0
DArT_1429	0	1	1	0	0	0	1	1	0	0	0	1	1	1	0	1	0	0	1	0	0	0	1	1	1	0	1	0	1	1	0	0	0	0	0	0	0	0	0	1	0	0	1	1	1	0	0	0	0
DArT_1430	0	0	1	0	1	0	0	0	1	0	1	1	1	1	0	0	0	1	0	0	1	1	1	0	0	1	0	0	0	1	1	0	-	0	0	0	0	-	1	1	0	0	0	-	0	0	1	0	0
DArT_1431	0	0	0	0	0	0	-	0	0	0	0	0	0	0	1	0	0	0	0	0	0	0	0	0	0	0	0	0	0	0	0	0	1	1	1	1	0	0	0	0	1	1	0	0	0	0	0	0	0
DArT_1432	-	0	0	1	0	0	0	0	0	1	1	1	-	0	0	1	1	1	0	-	1	1	1	0	0	0	1	0	0	1	1	1	1	1	1	1	0	0	1	0	0	1	-	1	0	0	0	1	1
DArT_1433	0	1	1	1	1	0	0	0	1	1	1	1	1	1	1	0	1	1	0	1	1	1	1	1	1	1	1	1	1	1	0	0	1	1	1	1	1	1	1	1	1	0	1	1	1	1	1	1	1
DArT_1434	1	0	0	1	0	1	1	0	1	0	0	0	1	1	1	0	0	1	1	0	1	0	1	0	-	1	0	1	0	1	1	1	1	1	0	1	1	0	1	1	1	1	0	0	0	1	-	1	0
DArT_1435	1	0	1	0	0	1	0	0	1	0	1	-	0	0	0	0	1	1	0	0	1	0	1	0	1	0	0	0	0	1	1	0	0	0	0	0	0	0	0	0	0	1	1	1	0	1	1	1	1
DArT_1436	1	0	0	0	1	1	1	1	1	1	1	1	0	1	0	0	1	1	0	1	1	1	1	1	1	0	1	1	1	1	1	0	1	1	0	1	-	1	1	1	0	1	1	1	1	1	1	1	1
DArT_1437	0	0	0	0	0	-	0	0	0	0	0	0	1	0	0	0	0	0	1	0	1	0	1	0	0	0	0	0	0	1	0	0	0	0	0	0	0	0	0	0	0	0	0	-	0	0	0	0	0
DArT_1438	0	1	0	0	0	0	0	0	0	0	0	1	1	1	1	1	1	1	1	0	0	0	0	0	1	0	0	1	1	0	0	1	0	1	0	1	0	0	0	1	-	0	0	-	1	0	0	0	-
DArT_1439	0	0	0	0	0	0	0	0	0	1	0	1	0	-	0	0	1	0	0	1	1	0	0	0	0	1	1	0	0	0	0	0	0	1	0	1	1	1	1	0	1	0	0	1	0	0	0	0	0
DArT_1440	1	1	1	1	1	1	1	1	1	1	1	1	1	1	1	1	-	0	1	1	1	1	1	1	1	1	1	1	1	1	1	0	0	0	0	0	1	1	1	0	1	1	0	1	-	1	1	1	1
DArT_1441	1	0	0	1	1	-	1	1	1	1	1	0	0	0	0	1	1	0	0	1	0	1	1	1	1	1	1	0	0	-	0	0	0	0	0	0	1	0	1	0	1	0	0	0	0	0	0	1	1
DArT_1442	0	0	1	1	0	0	1	0	1	1	0	1	1	1	0	1	-	1	0	1	1	1	1	1	1	0	1	0	1	1	1	0	0	0	0	0	0	0	1	1	0	1	1	1	1	1	1	1	1
DArT_1443	-	0	0	1	1	1	1	1	1	0	-	1	1	1	1	0	0	1	0	1	1	1	0	0	0	1	-	0	0	0	1	1	1	0	1	1	0	0	0	0	0	1	0	0	-	1	1	1	-
DArT_1444	1	1	1	0	0	0	0	0	0	0	0	1	1	1	1	1	1	1	1	0	0	0	0	1	1	0	0	1	1	0	0	1	0	1	0	1	0	0	0	1	1	0	1	0	1	1	1	1	1
DArT_1445	-	0	0	0	0	1	0	1	1	0	0	0	0	1	0	0	0	1	0	0	0	1	0	0	0	1	-	1	0	0	0	0	0	0	0	0	0	0	0	1	0	0	0	0	0	0	0	0	0
DArT_1446	1	-	0	0	0	1	0	0	1	0	1	0	-	1	1	1	1	0	1	0	0	0	1	0	0	0	1	1	-	1	1	1	-	0	0	1	1	0	0	1	0	0	1	1	0	1	1	0	1
DArT_1447	0	0	0	1	1	0	0	0	1	0	1	1	-	1	1	-	0	1	0	-	1	1	1	0	1	0	1	1	0	1	1	1	1	1	1	1	0	0	-	1	0	1	1	1	0	0	1	1	1
DArT_1448	0	0	0	1	0	0	0	0	1	0	0	0	0	0	0	0	0	0	0	0	1	1	0	0	0	0	0	0	0	0	0	0	0	0	-	0	0	0	0	0	0	0	0	0	0	0	0	0	0
DArT_1449	0	1	0	0	0	0	-	-	0	0	0	0	0	0	1	0	1	1	0	0	1	0	0	1	0	0	0	0	0	0	0	-	1	1	1	0	0	1	0	1	0	1	0	1	0	0	0	0	0
DArT_1450	0	0	0	1	0	0	0	0	1	1	1	1	1	0	0	0	-	1	-	0	1	1	0	0	0	1	1	0	0	0	0	0	0	1	0	1	1	-	1	0	1	0	1	0	1	0	0	0	1
DArT_1451	0	0	0	0	0	0	0	1	-	0	0	0	0	0	0	0	0	0	0	0	0	0	0	0	0	0	1	0	0	0	0	0	0	0	1	1	0	1	1	0	0	1	0	1	0	0	1	0	0
DArT_1452	0	0	0	0	1	1	1	1	1	0	1	1	0	0	0	0	-	0	0	1	1	0	0	1	0	0	0	1	0	1	0	1	0	0	0	1	0	0	0	1	0	1	1	0	0	0	0	0	0
DArT_1453	-	1	1	0	1	1	1	0	1	1	0	1	1	1	1	-	0	1	1	1	1	0	1	-	1	1	0	0	1	1	1	1	0	1	0	1	1	-	1	0	1	0	1	0	1	1	0	1	1
DArT_1454	0	0	0	0	0	0	1	1	1	1	1	1	0	1	0	-	1	0	1	0	0	1	-	0	0	0	0	1	0	0	0	0	0	0	0	0	1	0	1	1	0	0	0	0	0	0	0	0	0
DArT_1455	0	1	0	0	0	1	0	0	0	0	0	0	0	0	0	1	0	0	1	0	0	0	0	0	0	0	1	0	0	0	0	0	0	0	-	0	0	0	0	1	0	0	1	1	0	1	0	0	0
DArT_1456	1	1	1	0	1	1	1	-	1	1	1	1	0	0	1	0	1	0	0	1	1	1	1	1	1	1	1	0	1	1	1	1	1	1	1	1	1	1	1	0	0	1	1	1	1	1	1	1	1
DArT_1457	0	0	0	0	0	0	0	0	0	1	0	0	1	1	0	1	0	0	0	0	0	1	0	1	1	1	0	0	0	0	1	0	0	0	0	0	1	0	0	0	0	0	0	0	0	0	0	0	0
DArT_1458	1	1	0	1	1	1	1	1	1	0	1	1	1	1	0	0	1	1	1	-	1	1	1	1	1	0	1	0	1	1	1	0	0	1	1	1	0	1	0	1	1	1	0	1	0	1	1	0	-
DArT_1459	0	1	0	0	0	0	0	0	-	0	0	1	-	1	1	1	0	1	1	1	0	0	0	0	-	1	1	0	1	0	0	1	0	1	0	1	1	1	0	0	1	1	0	-	0	0	0	0	-
DArT_1460	1	-	1	0	0	0	0	0	0	0	0	1	1	1	1	1	1	1	-	0	0	0	0	0	1	0	0	1	1	0	0	1	0	1	-	1	-	0	0	1	1	0	-	0	-	1	1	-	1
DArT_1461	1	0	0	0	1	1	0	0	1	1	1	1	1	1	0	0	0	0	0	0	0	0	0	0	-	0	1	0	0	0	0	0	0	0	0	0	1	0	1	0	-	0	1	-	1	1	1	1	1
DArT_1462	-	1	1	0	1	1	1	1	0	1	1	1	1	-	1	1	1	0	0	-	0	1	0	1	0	1	1	0	0	0	0	1	0	1	0	1	0	1	1	0	1	1	0	0	0	0	0	1	1
DArT_1463	0	0	0	-	0	0	1	1	-	-	0	-	0	0	0	1	0	1	-	0	0	0	0	0	1	-	1	1	0	1	0	0	0	0	0	0	0	0	1	1	0	0	0	0	-	1	0	0	1
DArT_1464	-	1	1	1	1	1	0	1	0	1	1	0	1	1	0	1	-	1	1	1	1	1	0	1	1	-	1	1	1	1	1	1	1	1	1	1	1	1	1	-	0	1	1	1	1	1	0	0	1
DArT_1465	1	1	1	0	0	1	1	1	1	1	1	1	1	-	1	1	1	0	1	1	0	0	1	1	0	1	1	1	1	0	1	0	1	1	0	0	1	1	1	1	1	1	1	1	1	1	0	1	1
DArT_1466	1	0	1	1	1	1	1	1	0	1	1	1	1	1	0	0	1	1	1	1	1	1	1	0	1	1	1	0	1	0	1	1	1	1	1	1	1	1	1	0	0	1	1	1	0	1	1	1	1
DArT_1467	0	0	1	0	1	1	0	0	1	1	0	1	1	-	0	0	0	1	1	0	0	1	-	1	0	1	1	0	1	0	0	0	0	0	1	1	0	0	1	0	0	0	1	1	0	0	0	0	0
DArT_1468	0	1	1	1	0	1	1	1	1	1	1	1	1	1	1	1	0	1	1	1	1	1	1	1	1	0	0	1	1	1	1	1	1	1	1	1	1	1	1	0	0	1	1	1	1	0	0	1	1
DArT_1469	0	0	0	1	1	1	0	-	1	0	1	1	0	1	0	0	0	0	1	-	1	1	0	0	0	1	0	1	0	-	0	0	0	0	0	0	0	0	1	0	0	-	1	0	0	0	0	0	1
DArT_1470	1	1	1	1	1	1	1	1	1	1	1	1	1	1	1	1	0	-	1	1	0	1	1	1	1	1	1	1	1	0	1	-	1	1	1	1	1	0	1	0	1	1	1	1	1	1	1	1	1
DArT_1471	-	1	1	1	0	1	1	0	0	0	0	0	0	0	0	1	1	1	1	1	0	0	1	1	0	1	0	0	0	-	1	1	1	1	1	0	0	0	0	1	1	1	1	0	1	0	0	0	1
DArT_1472	1	1	1	1	1	1	1	0	0	0	0	1	0	1	1	1	1	1	1	1	0	0	0	-	-	-	1	1	0	0	0	1	1	1	0	0	1	0	0	0	1	1	1	0	1	1	1	1	-
DArT_1473	1	0	0	0	0	0	1	0	-	0	0	0	0	0	1	1	1	0	0	0	0	0	0	0	0	0	0	0	0	-	1	1	1	1	1	0	0	0	0	0	0	0	0	0	0	1	0	1	0
DArT_1474	-	1	1	-	1	1	0	-	0	0	0	0	1	1	1	0	1	1	0	0	0	0	1	1	1	1	1	0	1	0	1	0	1	1	1	0	0	1	1	1	1	1	0	1	0	-	1	1	1
DArT_1475	1	-	1	1	1	1	1	1	-	0	1	1	1	1	0	1	1	0	1	1	0	1	1	1	1	0	1	1	0	1	1	-	-	-	0	0	1	1	1	1	1	0	1	0	0	1	0	0	0
DArT_1476	1	0	1	1	1	1	1	1	-	0	1	1	1	1	0	1	1	0	0	1	0	1	1	1	0	0	1	1	0	1	1	0	0	0	0	0	1	1	1	1	1	0	1	0	0	1	1	0	0
DArT_1477	1	0	-	0	1	0	0	0	1	1	1	1	0	-	-	0	-	-	0	0	0	1	1	0	0	1	1	-	1	1	0	0	0	0	0	0	0	1	1	1	0	0	0	0	1	0	1	1	0
DArT_1478	1	1	1	1	1	1	1	1	1	1	1	1	-	1	0	1	0	1	1	0	1	1	1	1	1	1	-	1	1	1	1	0	0	1	0	1	1	1	1	0	1	0	1	0	1	0	1	1	-
DArT_1479	1	0	1	1	1	1	1	-	0	1	1	1	0	0	0	1	-	1	1	1	1	0	1	0	1	0	1	0	1	1	1	0	1	1	1	1	0	0	1	1	0	1	1	1	0	0	1	1	1
DArT_1480	1	0	1	1	0	1	0	0	-	1	1	1	-	-	0	0	0	1	0	1	1	0	1	1	1	1	1	1	1	1	1	0	1	1	1	1	1	1	1	1	0	1	1	0	-	1	1	1	1
DArT_1481	1	1	1	0	0	-	0	0	0	1	1	0	1	-	1	1	0	0	1	1	0	1	-	0	1	-	1	1	1	0	0	0	0	-	0	-	1	1	1	0	1	0	0	0	1	1	0	1	-
DArT_1482	1	0	0	0	0	0	0	0	0	0	0	0	0	0	0	1	1	0	0	-	0	0	0	1	0	0	0	0	1	0	0	0	0	0	0	0	0	0	0	0	0	0	0	1	0	0	1	0	0
DArT_1483	0	1	0	0	0	0	0	0	0	-	1	1	-	0	0	0	0	0	0	1	0	1	0	1	0	1	0	0	0	0	0	0	0	0	0	0	0	0	0	1	0	0	1	-	0	1	0	0	0
DArT_1484	1	0	0	0	0	0	1	1	0	0	0	0	0	0	0	0	0	1	0	0	0	0	0	0	0	0	0	0	0	1	1	1	0	0	1	0	1	0	0	0	1	0	0	0	0	0	0	0	0
DArT_1485	0	-	0	1	1	0	1	1	1	1	1	1	-	0	0	0	-	0	0	-	1	1	0	-	0	0	1	0	0	0	0	1	1	-	0	-	1	0	1	0	0	0	1	1	0	1	0	0	0
DArT_1486	1	0	1	1	1	1	1	1	1	0	1	0	1	0	0	0	0	1	0	-	1	1	1	0	1	1	1	1	1	1	1	1	1	1	1	1	1	1	0	1	0	1	1	0	0	1	1	1	1
DArT_1487	1	1	1	0	1	1	1	0	-	0	-	0	-	-	0	1	-	0	1	0	0	0	0	1	1	0	0	0	0	0	1	0	1	1	0	1	1	0	0	1	0	0	1	1	0	1	0	1	0
DArT_1488	1	0	1	-	-	0	1	1	1	1	1	1	1	-	0	0	1	1	1	0	0	1	0	-	1	1	1	1	0	1	0	0	-	-	0	1	1	0	1	1	1	1	1	-	0	1	0	1	1
DArT_1489	0	1	1	0	1	0	1	1	1	1	1	1	1	1	1	1	1	1	1	0	1	1	0	-	-	0	1	1	1	0	0	1	1	0	1	0	0	1	1	1	0	1	0	1	0	1	1	0	0
DArT_1490	0	1	1	1	0	1	0	0	1	0	0	1	0	0	1	1	0	1	1	1	1	0	0	1	1	0	0	1	1	1	1	1	1	1	1	1	0	1	0	0	0	1	1	1	1	0	0	-	1
DArT_1491	0	1	1	1	1	0	0	0	0	-	0	0	1	0	1	1	0	0	1	0	1	0	1	1	0	0	0	0	1	1	0	1	1	1	1	0	0	1	1	1	1	-	1	1	-	1	0	1	1
DArT_1492	1	1	1	1	0	1	0	0	1	1	1	1	-	0	1	1	-	1	0	1	1	0	1	1	1	1	1	1	1	1	1	0	0	1	1	1	1	1	1	1	1	1	1	1	0	1	1	1	1
DArT_1493	-	1	-	0	0	0	1	0	0	1	0	1	0	0	-	1	1	1	1	1	0	0	0	1	1	1	1	1	0	0	1	0	1	1	0	0	1	0	1	0	0	0	1	0	-	1	-	1	1
DArT_1494	1	0	1	1	1	1	1	1	0	1	1	1	1	1	0	0	1	1	1	1	1	1	1	0	1	1	1	0	1	0	1	1	1	1	1	1	1	1	1	0	0	1	1	1	0	1	1	1	1
DArT_1495	1	-	0	0	1	1	1	0	1	1	0	1	0	1	1	1	1	1	-	1	1	1	0	-	1	1	1	1	1	1	1	-	0	1	1	1	1	1	1	1	0	0	0	1	-	0	1	0	1
DArT_1496	1	0	1	1	1	1	1	1	0	-	1	1	0	0	0	1	1	1	1	1	1	0	1	0	1	0	1	0	1	1	1	0	1	1	1	1	0	0	1	1	0	1	1	1	0	0	-	1	1
DArT_1497	1	1	1	1	1	0	0	1	1	1	1	0	1	1	1	0	1	1	1	-	1	1	1	0	1	1	0	1	1	1	1	1	1	1	1	1	1	1	1	1	1	0	0	1	0	0	1	1	0
DArT_1498	1	0	1	1	1	1	1	0	0	-	1	1	0	0	0	1	-	1	1	1	1	0	1	0	1	0	1	0	1	1	1	0	1	1	1	1	0	0	1	1	0	1	1	1	0	0	-	1	1
DArT_1499	0	1	1	0	0	0	-	0	0	-	0	0	0	1	0	1	0	1	0	0	0	0	0	1	0	0	0	0	-	0	0	0	0	0	0	0	1	0	1	1	1	1	-	0	0	-	0	1	0
DArT_1500	1	1	1	0	0	1	1	0	1	0	0	0	-	0	0	1	1	1	0	1	0	1	0	1	0	0	0	0	0	0	0	0	0	1	0	1	0	0	0	0	0	0	1	0	1	0	0	0	0
DArT_1501	1	1	1	0	1	1	0	1	0	1	1	0	0	1	1	1	0	1	1	1	1	1	1	1	1	1	1	1	1	1	1	-	1	1	1	1	1	1	1	1	1	1	1	1	1	1	1	1	1
DArT_1502	0	-	1	1	1	1	0	0	0	0	0	0	1	0	1	1	0	1	0	0	0	0	1	0	1	1	-	1	1	0	1	0	1	0	1	0	0	1	1	1	1	1	0	-	1	0	0	0	1
DArT_1503	1	1	1	1	0	0	0	0	1	1	1	0	1	1	1	1	1	1	0	1	1	1	1	1	1	1	1	1	1	1	1	0	0	0	0	1	1	1	0	0	1	1	1	-	0	1	0	0	-
DArT_1504	1	0	1	0	0	0	0	0	0	0	0	0	-	0	1	1	1	1	1	1	0	-	1	1	0	1	0	0	1	1	1	0	1	1	1	1	1	-	0	1	1	1	0	-	0	0	1	1	1
DArT_1505	1	1	1	0	1	0	1	1	1	0	0	0	0	-	1	1	0	0	1	-	1	0	1	1	0	1	1	1	1	0	0	0	0	0	0	1	0	1	0	1	1	0	1	-	1	0	-	1	1
DArT_1506	0	1	1	1	1	1	1	-	0	0	0	1	1	1	1	0	0	1	1	0	0	0	1	1	-	0	1	1	1	1	0	0	1	-	0	1	0	1	0	1	1	1	1	0	1	0	0	1	1
DArT_1507	0	0	0	-	0	0	1	0	1	0	0	0	0	0	0	0	0	0	0	0	0	1	0	0	0	0	0	0	0	0	0	0	0	0	0	0	0	0	0	0	0	1	0	0	0	0	0	0	0
DArT_1508	0	-	1	1	1	1	1	1	1	0	1	1	0	0	1	1	0	1	1	0	1	1	1	1	1	-	1	1	-	1	0	0	1	0	1	0	1	1	1	-	1	1	1	1	-	0	1	1	0
DArT_1509	-	0	1	1	1	0	0	0	0	0	0	1	0	0	0	1	0	0	0	0	-	0	0	-	0	0	1	1	1	-	1	-	0	0	0	1	1	1	0	0	0	0	0	0	0	0	-	0	0
DArT_1510	1	1	1	1	1	0	0	1	1	1	1	1	1	1	1	0	1	1	1	1	1	1	0	0	1	1	1	0	1	0	1	-	1	1	1	1	1	1	0	1	1	1	1	1	1	1	1	0	1
DArT_1511	-	1	1	1	1	1	1	1	0	-	1	1	1	1	1	1	1	1	1	0	0	1	1	1	1	1	1	1	1	1	1	1	0	1	1	1	1	1	1	1	1	1	1	1	1	1	1	1	1
DArT_1512	0	0	0	0	1	0	0	1	0	1	1	1	1	1	1	0	-	1	0	1	0	1	0	1	1	1	1	0	0	0	1	0	1	1	0	1	0	0	1	0	0	0	1	0	1	0	0	0	0
DArT_1513	0	0	0	1	0	1	0	0	1	0	0	0	0	0	0	0	0	0	0	0	0	0	0	-	0	0	0	0	0	0	0	0	0	0	0	0	1	0	0	0	1	0	0	0	0	0	0	0	0
DArT_1514	0	1	1	0	0	0	0	0	-	1	1	0	1	1	0	1	1	1	0	0	0	0	0	1	-	0	0	1	1	0	0	0	0	0	0	0	0	0	1	0	1	0	0	0	0	1	0	1	1
DArT_1515	1	-	1	0	-	0	1	-	1	0	0	0	0	0	0	1	-	0	0	0	1	-	0	1	1	0	1	0	1	0	1	1	1	0	1	1	0	0	1	0	0	1	1	0	0	1	0	1	0
DArT_1516	1	1	1	-	0	1	0	1	1	1	1	1	0	0	0	1	1	1	1	1	1	1	0	1	1	1	1	1	1	0	1	0	1	1	1	1	1	1	1	1	1	1	1	1	1	1	1	0	1
DArT_1517	0	1	1	-	0	1	-	-	0	-	1	0	0	0	-	1	1	1	0	0	1	-	-	1	1	0	1	1	1	1	0	0	0	-	1	1	0	1	1	1	1	1	1	1	1	1	1	1	1
DArT_1518	1	0	0	1	0	1	1	1	0	0	1	0	-	-	1	0	0	0	0	0	0	0	1	0	1	0	0	0	0	1	0	1	0	0	1	0	0	0	-	-	0	0	1	0	0	1	1	1	1
DArT_1519	1	1	1	1	0	1	1	1	0	1	1	0	1	0	1	1	1	1	1	1	1	1	1	1	0	1	1	1	1	1	1	1	1	1	1	1	0	1	0	0	1	1	1	1	1	1	1	0	1
DArT_1520	0	0	0	1	0	1	0	1	0	0	1	0	0	0	0	0	0	0	0	0	0	-	0	0	0	-	0	0	1	1	1	0	0	0	0	0	1	1	0	0	1	0	0	0	0	-	-	1	0
DArT_1521	0	0	1	0	1	0	0	0	1	0	0	-	1	1	0	0	0	-	0	0	1	-	1	0	-	1	0	0	0	0	1	0	-	0	0	0	0	0	1	0	0	0	0	-	0	0	1	0	0
DArT_1522	1	1	0	1	1	1	0	0	1	1	0	0	-	0	1	-	0	0	1	0	1	0	-	0	0	0	0	1	1	1	1	1	0	-	0	0	1	0	-	-	1	0	1	1	0	0	0	0	-
DArT_1523	0	1	0	1	0	1	1	1	1	1	1	0	1	1	1	1	1	1	1	1	1	1	1	1	1	1	1	0	1	1	0	-	1	1	1	1	1	1	1	-	1	1	0	1	1	-	1	1	1
DArT_1524	1	0	1	1	1	1	1	0	1	1	1	1	1	1	0	1	1	1	0	0	1	1	1	1	1	1	1	0	1	1	1	-	1	-	1	1	1	1	1	0	1	1	1	0	0	1	1	1	1
DArT_1525	0	1	0	0	0	0	1	0	0	0	0	0	0	-	1	0	1	1	0	0	1	0	0	1	0	0	0	0	0	0	0	-	1	1	1	-	0	1	0	1	0	1	0	1	0	0	0	0	0
DArT_1526	1	0	0	0	0	0	0	0	1	1	0	0	1	0	0	0	-	0	0	1	0	1	1	0	0	0	0	0	0	1	0	0	0	0	0	0	0	0	0	0	0	0	1	0	0	0	-	0	0
DArT_1527	0	1	0	1	1	1	0	1	1	0	0	0	0	0	1	1	0	1	0	0	1	1	1	0	1	0	1	0	1	1	1	1	1	1	0	0	1	1	0	1	1	0	1	1	1	0	0	0	0
DArT_1528	0	0	1	1	1	0	0	1	0	0	1	-	0	-	0	1	1	0	0	1	0	0	0	1	0	0	0	0	0	0	0	0	0	1	0	0	0	1	0	0	0	0	1	0	0	0	0	0	0
DArT_1529	1	1	1	1	1	1	1	-	1	1	1	1	1	1	1	1	1	1	1	1	1	1	1	1	1	1	1	1	1	0	0	1	1	1	1	1	1	0	1	1	0	1	1	1	1	1	1	1	1
DArT_1530	-	0	0	-	0	1	1	1	1	1	1	1	1	0	-	1	1	1	0	0	0	1	1	1	1	1	0	0	0	0	1	0	0	0	0	-	0	0	1	1	1	0	0	1	1	0	1	1	0
DArT_1531	1	1	1	0	-	0	1	1	1	1	1	1	-	-	1	0	1	1	0	1	1	1	1	-	1	1	1	1	1	0	1	1	1	0	1	1	1	1	1	1	1	1	1	1	0	1	1	1	1
DArT_1532	0	1	0	0	-	1	-	0	1	0	0	0	-	0	0	0	1	0	1	0	1	0	0	1	1	0	0	0	0	1	1	1	-	1	1	1	0	0	0	1	0	1	0	1	0	0	1	-	0
DArT_1533	0	1	1	-	1	0	1	-	0	0	0	0	0	1	1	0	-	0	0	-	0	0	0	0	0	0	0	1	0	0	0	0	-	0	0	0	1	0	0	1	1	0	0	0	1	1	0	-	0
DArT_1534	-	0	1	1	1	1	1	1	0	1	1	1	1	1	0	0	1	1	1	1	1	1	1	0	1	1	1	0	1	0	1	1	1	1	1	1	1	1	1	0	0	1	1	1	0	1	1	1	1
DArT_1535	1	0	1	1	1	1	1	-	0	0	0	1	0	-	-	1	1	1	1	1	0	0	0	-	1	0	1	1	0	0	0	-	1	-	0	0	1	0	0	0	0	-	1	0	0	1	1	-	0
T_1	1	1	1	1	1	1	1	1	1	1	1	1	0	1	1	1	1	1	1	1	1	1	0	1	1	1	1	1	1	1	1	0	1	0	1	1	1	1	1	1	1	1	1	1	1	1	1	0	0
T_2	1	1	1	1	0	1	1	1	1	1	1	1	1	0	1	1	1	1	1	1	1	1	1	1	1	1	1	1	1	1	1	0	1	0	0	1	1	1	1	1	1	1	1	0	1	0	1	0	0
T_3	1	1	1	0	0	0	0	0	0	0	0	0	0	0	0	1	0	0	0	0	0	0	0	1	0	0	0	0	1	1	0	0	0	0	0	0	0	1	0	1	0	0	1	1	1	1	0	0	1
T_4	1	1	0	0	0	1	1	1	1	1	0	0	0	1	1	1	0	0	1	1	1	0	0	1	0	0	1	1	1	1	1	0	0	0	1	1	1	1	0	1	1	1	0	1	1	0	0	0	0
T_5	0	1	1	1	1	1	1	1	1	1	1	0	1	1	1	1	1	1	1	1	1	1	1	1	1	1	1	1	1	1	1	1	1	0	0	0	0	0	1	0	0	1	1	1	0	0	0	0	0
T_6	1	1	1	1	1	1	1	1	1	1	1	1	1	1	1	1	1	1	1	1	1	1	1	1	1	0	1	1	1	1	0	1	0	1	1	1	1	1	0	1	1	1	1	1	1	0	1	0	0
T_7	1	1	1	1	1	1	1	1	0	1	0	0	1	0	1	1	1	1	1	1	1	1	0	1	1	1	1	1	0	1	0	1	1	0	1	1	1	1	0	0	0	0	1	1	1	1	0	0	0
T_8	1	1	1	1	1	1	1	1	1	1	1	1	1	0	1	1	1	0	1	1	1	1	1	1	1	1	1	1	1	1	1	1	1	0	1	0	1	1	1	0	0	0	1	1	1	1	0	0	0
T_9	1	1	1	1	0	1	1	1	0	0	1	1	1	1	1	1	1	1	1	0	1	0	1	1	1	1	1	1	1	1	0	1	1	1	1	1	1	0	0	1	1	1	1	1	1	1	1	1	1
T_10	0	1	1	0	0	0	0	0	0	1	0	0	0	0	1	0	0	0	0	0	1	1	0	0	0	0	1	0	0	0	0	0	0	0	0	0	0	0	1	0	0	0	0	0	0	0	1	0	0
T_11	0	1	1	0	0	0	0	0	0	1	0	0	0	0	0	0	0	0	0	0	1	1	0	0	0	0	0	0	0	0	0	0	0	0	0	0	0	0	1	0	0	0	0	0	0	0	0	0	0
T_12	1	1	1	0	0	1	0	1	0	0	1	1	1	1	1	1	1	1	0	1	0	0	1	1	0	1	0	1	1	1	1	1	1	1	1	1	1	1	0	0	0	1	0	1	0	0	1	0	0
T_13	1	1	1	1	0	1	1	1	0	0	1	0	0	0	1	1	1	0	1	1	1	0	0	0	0	1	1	1	1	0	1	0	0	1	1	1	1	0	1	1	1	0	1	1	1	1	0	0	0
T_14	1	1	1	1	1	1	1	1	1	1	1	1	1	1	1	1	1	0	1	1	1	1	1	0	0	1	1	1	0	1	0	0	1	0	1	1	1	1	0	0	1	1	1	1	0	0	1	0	0
T_15	0	0	1	0	1	1	1	1	1	1	0	0	1	1	1	1	1	0	0	0	0	0	1	0	0	1	0	1	0	0	1	0	0	1	0	1	1	1	1	1	1	1	1	1	1	0	0	1	1
T_16	1	1	0	1	1	0	1	1	0	0	1	0	0	0	1	0	1	1	0	0	1	0	1	0	0	0	0	0	0	0	1	1	1	1	1	1	0	1	1	0	1	1	1	0	1	0	1	1	0
T_17	0	1	1	1	1	1	1	1	1	0	1	0	1	1	1	0	1	1	0	0	1	1	1	0	1	1	1	1	1	1	1	1	1	1	1	1	1	1	1	1	1	1	1	1	1	1	1	1	1
T_18	1	1	0	0	0	0	0	1	1	0	0	0	0	1	0	1	1	0	0	0	1	1	0	1	1	0	1	0	0	0	1	0	1	1	0	1	1	0	0	1	0	1	1	0	1	0	1	1	1
T_19	1	1	0	1	1	1	1	1	1	1	1	1	1	1	1	1	1	0	1	1	1	1	0	1	1	1	1	0	0	1	1	0	1	1	1	1	1	1	0	1	0	1	1	0	1	0	1	1	1
T_20	0	0	0	0	0	0	0	0	1	0	0	0	0	1	1	0	1	0	1	0	0	0	0	0	0	0	0	0	0	0	0	0	0	1	0	1	0	1	0	0	0	0	1	0	1	0	0	1	0
T_21	0	1	1	1	1	1	1	1	0	1	0	0	1	1	1	0	1	1	1	1	1	1	0	1	1	1	1	1	1	1	1	1	1	1	1	1	1	0	1	1	1	1	1	1	1	0	1	0	0
T_22	1	1	1	0	1	0	0	1	1	0	1	0	0	0	0	0	0	0	0	0	0	0	1	0	0	0	0	0	1	1	0	1	1	1	1	1	1	1	1	0	0	0	1	1	1	1	1	1	1
T_23	1	1	1	1	1	1	1	1	1	1	1	1	1	1	1	1	1	1	1	1	0	1	1	1	1	1	1	1	1	1	1	1	1	1	1	0	1	1	1	1	1	0	1	0	1	1	1	1	1
T_24	1	1	0	0	1	0	0	0	0	0	0	0	1	1	1	0	0	0	0	0	1	0	0	0	1	1	0	1	0	0	1	0	1	0	0	1	1	1	1	1	1	1	0	1	1	0	1	0	0
T_25	1	1	1	1	1	0	1	0	1	1	1	1	1	0	0	1	1	0	0	1	1	1	1	1	1	1	1	1	1	1	1	0	1	1	1	1	1	1	1	1	1	1	1	1	0	1	1	1	1
T_26	1	1	0	0	1	0	1	1	1	0	0	0	1	1	1	1	0	0	1	0	0	1	0	0	0	1	0	0	0	1	1	0	1	1	1	0	1	1	1	1	1	1	1	1	1	1	1	1	1
T_27	0	1	0	0	0	0	0	0	0	0	0	0	0	1	1	0	1	1	1	1	1	0	0	1	0	0	1	1	0	1	1	0	1	0	0	1	0	1	0	1	1	1	0	1	1	0	0	1	0
T_28	1	1	1	0	1	0	1	1	0	1	1	1	1	1	1	1	1	0	1	0	1	1	1	1	1	1	1	0	0	0	1	0	1	0	1	0	1	0	1	0	1	0	1	0	0	1	1	1	1
T_29	0	1	1	1	1	1	1	1	1	1	1	1	1	1	1	1	1	1	1	1	1	1	1	1	1	1	1	1	0	1	0	1	1	1	1	1	1	1	1	1	0	1	1	1	1	1	1	1	1
T_30	1	1	1	1	1	0	1	0	0	0	1	0	1	1	1	0	1	0	0	1	1	0	0	0	1	1	1	1	0	1	1	1	1	1	1	1	0	1	1	0	1	1	1	1	1	1	1	0	1
T_31	1	1	1	1	0	1	1	1	1	1	1	1	1	1	1	1	1	1	1	1	1	1	1	1	1	1	1	1	1	1	0	0	0	1	1	1	1	1	1	0	0	1	0	1	1	1	1	1	1
T_32	0	0	0	1	1	1	1	1	0	0	0	0	0	1	0	0	0	0	0	0	1	0	0	0	0	0	0	0	0	0	0	0	1	1	1	0	0	0	1	1	0	0	1	0	0	0	1	1	0
T_33	0	1	0	1	1	0	1	1	0	0	0	0	0	1	1	0	1	1	0	1	1	1	1	1	1	1	1	1	1	1	0	0	1	1	1	0	0	0	1	1	1	1	1	1	1	0	1	1	0
T_34	0	1	1	1	1	1	0	0	0	1	1	1	1	1	1	1	1	0	0	0	1	1	1	1	1	1	1	1	1	1	1	1	0	1	1	1	0	1	1	0	1	1	1	1	1	0	1	0	1
T_35	0	0	0	0	1	0	1	0	0	0	0	0	0	0	0	0	1	0	0	0	0	1	0	0	0	0	0	0	0	0	0	0	0	0	1	0	0	1	1	0	1	1	1	0	0	0	0	0	0
T_36	0	0	1	1	1	0	1	1	0	1	0	1	0	1	0	0	1	0	0	1	1	1	0	1	0	0	1	0	0	0	0	1	0	0	1	0	0	1	1	0	1	1	1	0	0	0	0	0	0
T_37	1	1	1	1	0	1	1	1	1	1	1	1	1	1	1	1	1	1	1	1	0	1	1	1	1	0	1	1	1	1	1	1	1	1	1	0	1	1	1	1	1	1	1	1	1	1	1	1	1
T_38	1	0	1	1	1	1	1	1	1	0	1	0	0	1	1	0	1	0	0	1	1	1	1	1	0	1	1	0	1	1	1	1	1	1	1	1	1	1	1	1	1	1	1	1	1	1	1	1	0
T_39	0	0	1	1	1	1	1	1	0	1	0	1	1	1	0	1	0	1	1	0	1	0	1	1	1	0	0	0	0	0	1	1	1	1	0	1	0	0	1	1	1	1	1	1	1	1	1	1	1
T_40	1	0	1	0	1	1	1	1	1	0	1	0	0	1	1	0	1	0	0	1	1	1	1	1	0	1	0	0	1	1	0	1	1	1	1	1	1	1	1	0	1	1	1	1	1	1	1	1	0
T_41	0	0	0	0	0	0	0	0	0	0	0	0	0	1	0	0	1	0	0	0	0	0	0	0	0	0	0	0	0	1	0	0	0	1	1	0	1	1	1	0	1	1	1	0	0	1	1	0	0
T_42	1	1	1	1	0	1	1	1	1	1	1	0	1	1	1	1	0	0	0	1	1	1	1	0	0	1	1	1	0	1	1	1	1	0	1	0	0	0	1	0	0	1	0	1	0	1	1	0	0
T_43	1	0	1	1	0	1	1	1	1	1	0	0	0	1	0	1	0	0	0	1	0	1	1	0	0	0	1	0	0	1	1	0	1	0	1	0	1	1	1	0	1	1	1	1	0	1	1	0	0
T_44	1	0	1	0	1	1	1	1	0	1	1	1	1	1	1	1	1	0	1	0	0	1	1	0	1	1	1	0	0	1	1	0	0	0	1	0	1	1	1	0	1	1	1	0	1	1	0	1	1
T_45	1	0	1	0	1	0	0	0	0	0	1	0	0	1	1	0	0	0	0	0	1	1	0	0	0	0	1	0	0	0	0	0	1	1	1	0	0	0	1	0	0	0	0	0	0	0	0	0	1
T_46	0	1	1	0	1	0	1	0	1	0	0	0	0	1	1	0	1	0	0	1	0	1	0	0	0	0	1	1	1	1	1	0	1	0	1	0	1	1	1	0	1	0	1	0	0	0	0	0	1
T_47	0	0	0	0	0	0	1	0	1	1	0	1	0	1	0	0	0	0	0	0	0	0	0	1	1	1	0	1	0	1	0	1	0	0	0	0	0	1	0	1	1	1	1	0	0	0	0	0	0
T_48	0	0	1	0	0	0	1	0	1	1	0	1	0	1	0	0	0	0	0	0	0	1	1	1	1	0	1	1	1	1	0	1	1	0	0	0	0	1	0	1	1	1	1	0	0	0	0	0	0
T_49	1	1	1	1	1	1	1	1	1	1	1	1	0	1	1	1	1	1	1	1	1	1	1	1	1	1	1	1	1	1	1	1	1	1	1	0	1	1	1	1	1	1	1	1	0	1	1	1	1
T_50	1	1	1	1	1	1	0	1	1	1	0	1	1	0	1	1	1	1	1	1	1	1	1	1	1	1	1	1	0	1	1	0	0	1	1	1	1	1	0	1	1	1	1	1	1	1	1	1	1
T_51	1	1	1	0	1	1	0	0	1	1	1	1	1	1	1	1	1	1	1	1	1	1	1	1	1	1	1	1	1	1	1	1	0	1	1	1	1	1	1	1	0	1	1	1	1	1	1	1	1
T_52	0	1	0	1	1	1	0	0	0	0	0	1	1	1	1	1	0	0	0	1	1	1	0	1	0	1	1	1	1	0	0	1	0	1	0	0	1	0	0	1	1	0	1	1	0	1	1	0	0
T_53	0	1	1	1	1	1	0	1	1	0	0	1	1	1	1	1	0	0	1	1	1	1	1	1	0	1	1	1	1	0	1	1	0	0	0	1	1	0	0	1	1	1	1	1	1	1	1	0	1
T_54	0	0	0	0	0	1	0	0	1	1	0	0	1	1	1	1	1	1	1	1	0	0	0	0	0	0	1	1	0	0	0	0	0	1	0	0	0	0	1	1	1	1	0	1	0	0	1	0	1
T_55	0	1	0	1	0	0	0	1	1	1	0	0	0	1	0	1	0	1	1	1	1	1	1	0	0	0	1	1	1	0	1	0	0	0	0	0	1	0	0	1	1	1	1	1	1	0	1	0	0
T_56	1	1	1	1	0	1	1	1	1	1	1	1	0	1	1	1	1	1	1	1	0	1	1	1	1	1	1	1	1	1	0	1	0	1	1	1	1	1	0	1	0	1	1	1	1	1	1	1	1
T_57	0	1	0	0	0	1	1	1	1	1	0	0	0	1	0	1	0	1	1	0	1	0	1	1	0	1	0	0	1	1	1	0	0	0	0	0	1	1	1	0	1	1	1	1	1	1	1	1	1
T_58	1	1	0	1	1	1	1	1	1	1	0	1	1	1	1	1	1	1	1	1	1	1	1	1	0	1	0	1	0	1	1	1	0	1	1	1	1	0	1	1	1	1	1	1	0	1	0	1	1
T_59	1	1	1	1	1	1	1	1	1	1	0	1	1	1	0	1	1	1	1	0	1	1	1	1	0	1	1	1	0	1	0	0	0	0	0	0	1	1	1	1	1	1	1	1	0	1	0	1	1
T_60	1	1	1	1	0	1	0	0	1	1	0	0	0	0	0	1	0	0	1	1	1	1	1	1	1	1	1	0	0	1	1	0	0	1	0	0	1	1	0	1	1	1	1	0	1	1	1	1	1
T_61	1	1	1	1	1	1	1	1	1	0	1	1	0	1	1	1	1	1	1	1	1	1	1	1	1	1	1	1	1	1	1	1	0	1	0	1	1	1	0	1	1	1	1	1	1	1	0	1	0
T_62	1	1	1	1	0	1	1	1	1	1	0	1	1	1	1	1	1	1	1	1	1	1	1	1	1	1	1	1	0	1	1	1	0	1	1	1	1	1	1	1	1	1	1	1	1	1	1	1	1
T_63	1	1	1	1	1	1	0	0	1	1	0	1	1	1	0	1	1	1	1	1	1	1	1	0	1	1	1	0	0	1	0	1	0	1	0	1	0	0	1	1	1	1	1	1	1	1	1	1	1
T_64	0	1	0	1	1	1	0	0	1	1	0	1	1	0	1	1	1	1	1	1	1	1	1	1	1	1	1	1	1	1	1	1	0	1	1	1	1	1	1	1	1	1	1	1	1	1	1	1	1
T_65	1	0	1	1	1	1	0	1	1	1	0	1	1	0	0	1	1	1	1	1	1	1	1	1	1	1	1	0	1	1	1	0	0	1	0	1	0	0	1	1	1	1	1	1	1	1	1	1	1
T_66	1	1	1	1	1	0	1	1	1	1	0	1	1	1	1	0	1	1	0	1	0	1	1	1	0	1	1	1	0	1	1	0	0	1	0	0	1	0	0	1	1	1	0	1	1	1	1	1	1
T_67	1	0	1	1	0	0	0	1	1	1	0	1	1	1	1	1	1	1	1	1	1	1	1	1	1	1	1	1	0	0	1	1	1	0	0	1	1	1	0	1	1	1	1	0	1	1	1	1	1
T_68	1	1	1	0	0	0	0	1	0	0	0	1	1	1	1	1	1	0	1	1	1	1	1	1	1	1	1	1	0	1	1	1	1	0	0	1	0	1	0	0	0	1	1	0	1	1	1	1	1
T_69	1	1	0	0	0	1	1	1	0	0	1	0	0	1	0	1	0	1	1	1	0	1	1	1	0	1	0	0	1	1	1	1	1	0	0	1	1	1	0	1	1	0	1	1	1	0	1	1	1
T_70	0	0	0	1	0	1	1	1	1	1	0	0	0	1	0	0	0	0	0	0	1	0	1	0	0	1	1	1	0	0	0	0	0	0	0	1	1	1	0	1	0	0	1	0	0	1	1	1	1
T_71	0	1	0	0	0	1	0	0	0	0	0	0	0	0	0	0	0	0	0	0	0	0	0	0	0	1	1	0	0	0	0	0	0	1	0	0	0	0	0	1	0	0	0	0	0	0	0	0	0
T_72	0	0	1	1	0	1	0	0	0	1	0	0	0	0	0	0	0	0	0	0	1	1	1	0	0	0	1	0	1	0	0	0	0	0	0	0	0	1	1	0	0	1	1	0	0	0	1	0	0
T_73	1	0	0	0	0	0	1	0	0	0	0	0	0	1	1	0	0	0	0	0	0	1	0	0	0	0	0	0	0	0	0	1	0	0	0	0	0	0	0	0	0	0	0	0	1	0	0	0	0
T_74	0	1	0	0	0	0	0	0	0	0	0	0	0	0	0	0	1	0	0	1	0	1	0	0	0	1	0	1	0	0	0	0	0	0	0	0	1	0	0	0	0	0	1	0	0	0	0	0	0
T_75	0	1	1	1	1	0	1	0	1	1	1	1	1	1	1	0	1	1	1	0	1	1	1	1	1	1	1	0	1	1	0	0	1	0	0	1	0	1	1	1	0	1	1	1	1	1	1	1	1
T_76	0	1	1	1	0	1	0	1	1	0	0	1	1	1	1	1	1	1	1	1	1	1	1	1	0	1	1	1	1	0	0	1	0	1	0	0	0	1	0	1	0	1	1	1	1	0	0	0	0
T_77	0	0	1	1	0	1	0	0	1	1	0	1	1	1	1	0	1	1	1	0	0	1	0	0	0	0	0	0	1	1	1	1	0	0	1	1	1	1	1	0	1	1	1	0	1	1	1	1	1
T_78	1	1	1	1	0	1	1	1	1	1	0	0	1	1	1	1	1	1	1	1	1	0	1	1	0	1	1	1	1	0	0	0	0	0	1	0	0	0	0	0	0	0	0	0	0	0	0	0	0
T_79	0	0	1	1	1	0	0	1	0	0	0	0	1	0	1	0	1	0	1	0	0	0	1	0	0	0	1	0	1	1	1	1	0	1	0	1	1	1	1	1	1	1	1	1	1	1	1	1	1
T_80	1	0	1	1	1	1	1	1	1	1	1	1	1	1	0	1	1	1	1	1	1	1	1	1	1	1	1	1	1	1	1	1	0	1	1	0	0	1	1	1	1	1	1	1	1	1	1	1	1
T_81	1	0	0	0	0	0	0	0	1	1	0	0	1	0	0	0	1	0	0	1	1	1	1	1	0	0	1	0	0	0	0	0	0	0	1	0	0	0	0	0	0	0	0	0	1	1	1	0	1
T_82	0	0	0	0	0	0	0	0	0	0	0	0	0	1	1	0	0	0	0	0	1	0	0	0	0	0	0	0	0	1	0	1	0	1	1	1	0	0	0	0	0	0	1	1	0	1	0	0	0
T_83	0	0	0	0	0	0	0	0	0	1	0	0	0	1	1	0	0	0	0	0	1	0	0	0	0	0	0	0	0	0	0	0	1	0	0	0	0	0	0	0	0	0	1	0	0	0	0	0	0
T_84	0	0	1	1	1	0	0	0	1	1	0	1	1	0	0	1	1	1	1	1	1	0	1	1	0	1	1	1	1	1	1	1	0	1	0	0	1	1	1	0	1	1	1	1	1	1	1	1	1
T_85	1	0	1	1	1	1	1	1	1	1	0	1	1	0	0	1	1	0	0	1	0	1	1	1	0	1	0	1	1	0	1	0	0	1	1	1	1	1	0	1	1	0	1	0	1	1	1	0	0
T_86	0	1	1	0	1	0	0	0	0	0	0	0	0	0	1	1	0	0	1	0	0	0	0	1	0	0	0	1	1	0	0	0	0	1	1	1	0	1	0	1	0	0	0	0	1	0	0	0	0
T_87	1	0	1	1	1	1	1	1	1	1	1	1	1	1	0	1	1	1	1	1	1	1	1	1	1	1	1	1	1	1	1	1	0	1	1	1	1	1	1	1	1	1	1	1	1	1	1	1	1
T_88	1	1	1	0	0	1	1	1	1	1	0	1	0	1	1	1	1	1	1	1	1	1	1	1	1	1	1	0	1	1	0	0	1	1	0	1	0	0	0	0	0	0	1	0	1	1	1	1	1
T_89	1	0	0	0	1	1	1	0	1	1	0	0	1	0	0	1	1	1	1	0	1	1	1	1	1	1	1	1	1	1	0	1	1	1	1	1	0	1	1	0	0	1	1	1	1	1	1	1	0
T_90	1	0	0	0	0	1	1	0	0	0	0	0	0	0	1	1	1	0	1	1	1	1	1	0	1	0	1	0	0	0	1	0	1	1	0	0	1	0	0	0	0	0	0	0	1	0	0	1	0
T_91	1	0	0	0	0	0	0	0	0	0	0	1	0	0	1	0	1	0	1	0	0	0	1	0	0	0	0	0	0	0	0	1	0	0	1	0	1	0	0	0	0	0	0	0	0	1	1	0	0
T_92	1	0	0	1	1	1	1	1	1	1	1	1	1	1	1	1	1	1	1	1	1	1	1	1	1	1	1	1	0	0	1	0	1	1	1	1	0	1	0	0	0	1	1	1	1	1	1	0	1
T_93	1	1	1	0	1	1	0	0	1	1	1	0	0	0	1	1	1	0	1	1	1	1	1	1	0	1	1	1	1	0	0	1	1	1	1	1	1	1	1	1	0	1	1	1	1	1	1	1	0
T_94	1	1	1	0	0	1	0	0	1	1	1	0	0	0	1	1	1	0	1	1	1	1	0	1	0	1	1	1	1	0	0	1	1	1	1	1	0	1	1	1	0	1	1	1	1	0	1	1	1
T_95	0	1	0	1	1	0	1	1	1	1	0	0	1	0	1	0	0	1	1	1	1	1	0	0	1	0	1	1	1	0	1	0	1	1	1	1	1	1	1	1	1	1	0	1	1	0	1	0	0
T_96	1	1	0	1	1	1	1	1	0	1	1	1	1	1	1	1	1	1	1	1	1	1	1	1	1	1	0	1	1	0	1	1	1	1	1	1	1	1	1	0	1	0	0	1	1	1	1	1	1
T_97	0	1	1	1	0	0	1	0	1	0	1	1	0	1	1	1	0	1	0	1	0	0	0	1	1	1	0	1	1	1	0	1	1	0	0	0	1	1	0	1	0	1	1	0	0	0	0	0	0
T_98	1	0	1	1	1	1	1	1	1	1	1	1	1	1	1	1	1	1	1	1	1	1	1	1	1	1	1	1	1	1	0	1	1	1	1	1	0	1	1	1	1	1	1	1	1	1	1	0	0
T_99	0	1	0	0	1	1	0	1	1	1	1	1	1	1	1	0	1	1	1	1	1	0	0	1	1	0	1	1	1	0	0	1	0	1	0	1	0	0	1	1	1	1	0	1	1	0	0	0	0
T_100	0	1	1	1	1	1	1	1	0	1	1	1	1	1	1	1	1	1	1	1	0	1	1	1	0	1	1	1	1	1	1	1	1	0	1	1	1	1	1	1	1	1	1	1	1	1	1	1	1
T_101	1	1	1	1	1	1	0	1	1	0	1	1	1	1	1	1	1	1	1	1	1	1	0	1	1	0	0	1	1	1	1	1	1	1	0	1	1	1	1	1	1	1	0	1	1	1	1	1	1
T_102	0	1	0	1	1	0	0	1	0	1	0	0	1	0	0	0	0	0	1	1	1	1	1	1	1	1	1	0	0	1	0	0	0	0	0	1	0	0	0	0	0	0	0	0	0	0	0	0	0
T_103	1	1	1	1	1	1	1	1	0	1	1	0	1	1	1	1	1	0	1	1	1	1	1	1	1	1	1	0	0	1	0	1	1	1	0	1	1	0	0	0	0	0	1	0	0	1	1	0	0
[truncated: 39 more columns]
