# Supplementary material for: Genome-wide association mapping of quantitative traits in a breeding population of sugarcane
Source: BMC Plant Biol. 2016 Jun 24;16:142. doi: 10.1186/s12870-016-0829-x (PMC4921039; doi:10.1186/s12870-016-0829-x)
Supplement: Additional file 4: — Table S4. Dataset of 1745 polymorphic DArT and TRAP markers scored on the 88 sugarcane accessions and used to estimate genetic relationship among clones. Table S5. Dice distances matrix. Table S6. Ultrametric distances matrix. (XLSX 596 kb) [file 12870_2016_829_MOESM4_ESM.xlsx]

## Sheet: TS4.Molec Data
	DArT_1	DArT_2	DArT_3	DArT_4	DArT_5	DArT_6	DArT_7	DArT_8	DArT_9	DArT_10	DArT_11	DArT_12	DArT_13	DArT_14	DArT_15	DArT_16	DArT_17	DArT_18	DArT_19	DArT_20	DArT_21	DArT_22	DArT_23	DArT_24	DArT_25	DArT_26	DArT_27	DArT_28	DArT_29	DArT_30	DArT_31	DArT_32	DArT_33	DArT_34	DArT_35	DArT_36	DArT_37	DArT_38	DArT_39	DArT_40	DArT_41	DArT_42	DArT_43	DArT_44	DArT_45	DArT_46	DArT_47	DArT_48	DArT_49
'HOCP00_950'	0	1	0	0	0	0	0	0	0	0	0	1	0	1	0	1	1	1	0	0	0	0	1	1	1	1	0	1	1	0	0	0	1	0	1	0	1	0	1	1	0	0	-	1	1	1	1	1	0
'LCP85_384'	1	0	1	0	1	1	1	1	1	1	1	0	1	0	1	1	0	0	1	0	1	0	0	1	0	1	0	0	0	0	1	0	0	0	0	1	0	0	0	0	1	0	0	0	0	0	0	0	0
'TUC01_39'	0	0	0	0	1	1	1	0	0	1	1	0	1	1	0	1	0	1	1	0	1	0	0	0	0	1	0	1	0	1	1	0	1	1	0	1	0	0	1	0	0	0	0	0	1	0	0	1	0
'TUC01_40'	0	1	0	0	0	1	1	1	0	1	1	1	1	0	0	0	0	0	1	0	1	0	0	1	1	0	0	1	0	0	1	0	0	0	0	0	1	1	0	1	1	1	1	0	1	1	1	1	0
'TUC01_41'	0	1	0	0	0	1	1	1	0	1	1	1	1	0	0	0	0	1	0	1	1	0	0	0	1	0	0	0	0	0	1	1	0	0	0	0	1	0	0	1	1	1	0	0	0	1	0	0	0
'TUC01_42'	0	1	0	0	0	1	1	0	0	1	1	1	1	1	0	0	1	0	1	1	1	1	1	0	1	0	0	1	1	0	1	1	0	0	0	0	0	1	1	1	0	1	1	1	1	1	1	1	1
'TUC01_43'	0	0	0	1	0	0	0	0	0	0	0	0	0	0	0	1	0	0	0	1	0	0	0	0	1	1	0	0	0	1	0	1	1	0	0	0	0	1	0	1	0	1	1	0	1	0	1	0	1
'TUC01_44'	0	0	0	1	0	1	1	0	0	1	1	1	1	0	0	1	0	0	1	0	1	0	0	0	1	-	0	0	0	1	1	1	1	0	0	0	0	1	1	1	0	1	1	0	1	0	0	0	1
'TUC01_45'	0	1	0	1	0	1	1	0	0	1	1	0	1	0	0	0	1	0	1	0	1	1	1	1	1	0	1	0	1	1	1	1	1	0	0	1	0	0	1	1	0	1	0	0	0	1	-	0	0
'TUC01_46'	0	1	0	0	0	1	1	0	0	1	1	0	1	0	0	1	1	1	0	0	1	0	1	1	1	0	1	0	1	0	1	1	0	1	0	1	0	1	1	1	0	0	0	0	0	0	0	0	1
'TUC01_47'	0	1	0	0	0	1	1	0	0	1	1	1	1	0	0	1	0	1	0	1	1	0	0	1	1	0	1	1	0	1	1	1	0	1	1	1	0	1	0	1	1	1	0	1	1	0	1	1	1
'TUC01_48'	0	1	0	1	0	1	1	0	0	1	1	1	1	0	0	0	0	1	1	1	1	0	0	1	0	0	0	0	0	0	1	0	0	1	1	0	0	1	1	0	0	0	1	0	0	1	0	0	0
'TUC01_49'	0	1	0	1	1	0	0	0	0	0	0	0	0	0	0	-	0	1	1	0	0	0	0	1	1	0	1	0	0	1	0	0	0	1	1	1	0	0	0	1	0	0	1	0	0	0	0	0	0
'TUC01_55'	0	1	0	0	0	0	0	0	0	0	0	0	0	0	0	0	0	1	0	0	0	0	0	1	1	0	0	0	0	1	0	0	0	1	0	1	0	0	1	1	0	1	1	1	0	0	0	0	1
'TUC01_56'	0	0	0	0	0	1	1	0	0	1	1	0	1	1	0	1	0	0	1	1	1	0	0	1	0	0	0	0	0	0	1	0	1	0	0	1	0	0	0	0	0	1	0	0	0	0	0	0	0
'TUC02_27'	0	0	0	0	0	0	0	0	0	0	0	0	0	0	0	0	0	1	0	1	0	0	0	1	0	1	1	0	0	0	0	0	0	0	0	0	0	0	0	0	0	0	0	0	0	1	0	-	0
'TUC02_29'	0	1	0	1	0	0	0	0	0	0	0	0	0	0	0	0	1	1	1	1	0	0	1	1	0	1	0	0	1	1	0	0	1	1	1	0	1	0	1	0	0	0	0	1	1	0	1	0	0
'TUC02_30'	0	1	0	0	0	0	0	0	0	0	0	0	0	0	0	1	1	0	1	1	0	0	1	1	1	0	1	0	1	1	0	0	1	0	1	0	0	0	1	1	0	1	0	1	1	1	0	0	0
'TUC02_31'	1	1	1	0	0	1	1	0	1	1	1	0	1	0	1	1	0	1	0	0	1	0	0	1	0	1	0	0	0	0	1	0	0	0	0	1	1	1	0	0	0	0	0	0	1	1	0	0	0
'TUC02_32'	0	0	0	0	0	1	1	0	0	1	1	1	1	0	0	1	0	0	0	1	1	0	0	1	0	1	0	1	0	0	1	1	1	0	1	1	1	1	0	0	0	1	0	0	0	1	1	1	0
'TUC02_34'	1	1	1	0	0	1	1	0	1	1	1	0	1	1	1	0	1	0	0	1	1	0	1	1	1	1	1	0	1	0	1	0	1	1	1	0	0	1	1	1	0	1	0	0	0	1	1	1	1
'TUC02_35'	0	1	0	1	0	0	0	0	0	0	0	1	0	0	0	1	1	1	0	0	0	0	1	0	1	1	1	0	1	1	0	0	1	1	1	0	0	1	1	1	0	1	1	0	0	0	0	0	0
'TUC02_36'	0	0	0	1	0	1	1	0	0	1	1	0	1	0	0	1	0	1	0	1	-	0	0	1	0	1	0	0	-	1	1	0	0	1	1	0	1	0	1	0	0	1	0	0	0	0	1	0	1
'TUC02_37'	0	0	0	0	0	1	1	1	0	1	1	0	1	0	0	0	0	1	1	1	1	0	0	1	0	1	0	0	0	1	1	0	1	0	0	1	0	1	0	0	0	0	0	1	0	0	1	0	0
'TUC02_38'	0	0	0	1	0	1	1	0	0	1	1	1	1	1	0	0	0	1	1	0	1	1	0	1	0	0	0	0	0	1	1	0	0	1	0	-	1	1	0	0	0	0	1	1	0	1	1	0	0
'TUC02_39'	1	1	1	0	0	1	1	0	1	1	1	1	1	0	1	1	1	1	0	0	1	0	1	1	1	0	1	0	1	0	1	1	0	1	1	1	0	1	0	1	0	1	1	0	0	0	0	0	0
'TUC02_40'	0	1	0	0	1	0	0	0	0	0	0	1	0	1	0	1	1	1	1	0	0	0	1	1	0	0	1	0	1	1	0	1	0	0	1	1	1	1	1	0	0	0	1	0	0	0	0	0	0
'TUC02_41'	0	1	0	0	1	0	0	0	0	0	0	0	0	0	0	1	0	0	1	0	0	1	0	0	1	0	0	0	0	1	0	0	0	0	0	1	1	0	0	1	0	1	0	0	0	1	1	0	0
'TUC02_42'	1	0	1	1	0	1	1	1	1	1	1	1	1	1	1	1	1	1	1	1	1	1	1	1	0	1	0	0	1	0	1	0	1	0	0	1	0	1	1	0	1	0	0	0	0	1	0	0	0
'TUC02_43'	1	0	1	1	1	1	1	0	1	1	1	1	1	0	1	0	1	1	0	0	1	0	1	1	0	0	0	1	1	1	1	0	1	1	1	0	0	0	1	0	0	1	0	1	0	1	1	1	0
'TUC02_44'	1	0	1	1	0	1	1	0	1	1	1	1	1	0	1	1	1	1	0	1	1	0	1	0	1	0	1	0	1	1	1	1	0	0	1	0	1	1	0	1	1	1	1	0	0	1	1	0	0
'TUC02_45'	1	1	1	0	0	0	0	1	1	0	0	0	0	0	1	0	0	1	0	1	0	0	0	0	1	0	0	0	0	0	0	0	1	1	0	0	1	1	0	1	0	0	0	1	0	0	1	0	0
'TUC02_46'	0	1	0	0	0	0	0	0	0	0	0	0	0	1	0	0	0	1	1	0	0	0	0	0	1	0	0	0	0	1	0	0	1	1	0	0	1	1	1	1	0	1	0	0	0	0	0	0	0
'TUC02_47'	0	1	0	0	0	1	1	0	0	1	1	0	1	0	0	0	0	1	0	0	1	0	0	1	1	0	0	0	0	0	1	0	1	1	0	0	0	0	1	1	0	0	0	1	0	0	1	0	0
'TUC02_48'	1	1	1	0	0	0	0	0	1	0	0	0	0	1	1	0	0	1	0	0	0	0	0	1	0	0	0	0	0	0	0	0	0	1	0	0	1	1	0	0	0	1	0	0	0	0	0	0	0
'TUC02_49'	0	1	0	0	0	1	1	0	0	1	1	1	1	1	0	0	0	1	0	1	1	0	0	1	1	0	0	0	0	1	1	0	1	1	0	0	1	1	1	1	0	1	0	1	0	0	1	0	0
'TUC02_50'	0	0	0	1	0	1	1	1	0	1	1	1	1	1	0	0	0	0	1	0	1	0	0	1	1	0	1	1	0	1	1	1	0	0	0	1	1	0	0	1	0	1	0	0	0	1	1	1	1
'TUC02_51'	1	0	1	0	1	1	1	1	1	1	1	0	1	0	1	0	0	1	0	1	1	0	0	0	0	1	0	0	0	0	1	0	-	0	0	1	0	1	1	0	1	0	0	0	0	1	0	0	0
'TUC02_52'	1	0	1	0	1	1	1	0	1	1	1	1	1	0	1	0	1	1	0	0	1	0	1	1	0	0	1	0	1	0	1	1	0	0	1	0	0	1	1	0	0	1	0	0	0	0	1	0	0
'TUC02_53'	1	1	1	1	1	0	0	0	1	0	0	0	0	0	1	1	0	0	-	0	0	1	0	1	1	1	0	0	0	1	0	0	0	0	0	0	0	1	0	1	0	1	0	0	0	1	0	0	0
'TUC02_54'	1	0	1	1	0	1	1	0	1	1	1	0	1	0	1	1	0	1	1	0	1	0	0	1	1	0	1	0	0	0	1	1	0	1	1	0	0	0	0	1	1	1	1	0	0	0	0	1	0
'TUC02_55'	0	1	0	0	0	0	0	0	0	0	0	1	0	1	0	1	1	1	0	0	0	1	1	0	0	1	0	0	1	0	0	1	1	0	1	0	1	1	0	0	0	0	0	1	1	1	0	0	0
'TUC02_56'	0	1	0	1	0	1	1	0	0	1	-	1	1	0	0	0	0	1	0	0	1	0	0	-	0	0	0	0	0	0	1	1	1	1	0	0	1	1	0	0	0	0	0	0	0	1	0	0	1
'TUC02_57'	1	0	1	0	1	0	0	1	1	0	0	1	0	1	1	0	0	0	1	0	0	0	0	1	1	1	1	0	0	0	0	1	1	0	1	0	0	1	0	1	0	1	0	0	0	1	0	1	0
'TUC02_58'	1	1	1	0	1	1	1	1	1	1	1	0	1	0	1	1	0	1	1	0	1	0	0	0	0	0	0	1	0	1	1	0	1	0	0	0	0	1	0	0	0	0	0	0	0	0	0	1	0
'TUC02_59'	1	1	1	0	0	0	0	0	1	0	0	0	0	1	1	1	1	1	1	0	0	0	1	0	0	1	0	0	1	0	0	0	1	0	1	0	0	1	1	0	0	0	1	0	0	1	0	0	1
'TUC02_60'	0	0	0	0	0	1	1	0	0	1	1	1	1	1	0	0	1	1	1	1	1	0	1	0	1	1	1	0	1	1	1	1	0	1	0	0	0	1	1	1	0	1	0	0	1	0	1	0	0
'TUC02_61'	0	0	0	0	0	1	1	0	0	1	1	0	1	0	0	1	0	0	0	1	1	0	0	0	1	0	0	0	0	1	1	1	1	1	0	0	0	1	1	1	0	1	1	0	1	1	1	0	1
'TUC02_62'	0	1	0	1	0	0	0	1	0	-	0	0	0	0	0	1	0	1	0	0	0	0	0	0	1	1	0	0	0	1	0	1	0	1	0	0	0	1	0	1	1	0	0	1	1	0	0	0	1
'TUC02_63'	0	0	0	1	1	0	0	1	0	0	0	0	0	0	0	1	0	0	1	0	0	0	0	1	1	0	1	0	0	0	0	1	1	0	1	1	0	1	1	1	1	1	0	0	1	0	0	0	0
'TUC02_64'	0	0	0	1	0	0	0	1	0	0	0	0	0	0	0	0	0	0	1	0	0	0	0	1	0	1	1	0	0	0	0	0	0	0	0	1	1	0	0	0	0	0	0	0	0	0	1	0	0
'TUC02_65'	0	1	0	0	1	0	0	0	0	0	0	0	0	0	0	1	1	0	1	0	0	0	1	1	0	1	0	0	1	0	0	0	0	0	0	1	1	0	0	0	1	0	0	0	1	0	0	0	1
'TUC02_67'	0	0	0	0	0	1	1	1	0	1	1	1	1	0	0	0	1	1	1	0	1	0	1	1	1	0	0	0	1	1	1	1	0	0	0	0	0	0	1	1	0	0	1	0	0	0	1	1	0
'TUC02_68'	0	0	0	0	0	0	0	1	0	0	0	1	0	1	0	0	1	0	0	0	0	0	1	1	1	0	1	0	1	1	0	1	0	0	1	0	0	1	1	1	0	0	1	0	0	0	0	0	0
'TUC02_69'	1	0	1	0	1	1	1	1	1	1	1	0	1	0	1	1	0	0	0	1	1	0	0	1	0	0	0	1	0	1	1	0	0	0	1	0	0	1	1	0	1	0	0	0	0	0	0	1	0
'TUC02_70'	1	1	1	1	1	0	0	0	1	0	0	0	0	0	1	0	0	0	1	0	0	1	0	1	1	0	0	0	0	1	0	0	1	0	0	0	0	1	0	-	0	0	0	0	0	1	1	0	0
'TUC02_71'	0	0	0	1	1	0	0	0	0	0	0	1	0	1	0	1	1	0	0	1	0	0	1	0	0	1	0	1	1	1	0	1	0	1	1	0	0	1	0	0	0	1	0	0	0	1	0	1	0
'TUC03_17'	1	1	1	0	1	1	1	0	1	1	1	0	1	0	1	1	1	1	1	0	1	0	1	0	0	0	0	0	1	0	1	1	0	0	1	0	0	1	1	0	0	0	0	0	0	1	1	0	0
'TUC03_18'	0	0	0	1	0	1	1	0	0	1	1	1	1	0	0	1	0	1	0	0	1	0	0	1	1	0	1	0	0	1	1	1	1	0	0	0	0	1	0	1	1	1	0	0	0	1	1	1	1
'TUC03_19'	1	0	1	0	0	0	0	0	1	0	0	0	0	0	1	1	1	0	1	1	0	0	1	1	0	1	0	0	1	1	0	0	1	0	0	0	0	0	1	0	0	1	0	0	0	1	1	0	1
'TUC03_20'	0	1	0	0	0	0	0	0	0	0	0	-	0	1	0	1	-	0	0	0	0	0	-	0	0	0	0	1	1	0	0	0	0	0	0	0	0	1	-	0	1	1	-	1	1	1	1	1	0
'TUC03_21'	1	0	1	0	0	0	0	1	1	0	0	0	0	1	1	0	0	0	0	0	0	0	0	0	1	0	-	1	0	1	0	0	1	1	1	0	0	1	0	1	1	1	0	0	0	0	1	1	1
'TUC03_22'	1	0	1	1	0	0	0	1	1	0	0	0	0	1	1	1	0	1	0	1	0	0	0	0	1	0	0	0	0	1	0	1	1	1	1	0	0	0	1	1	1	1	0	0	0	0	1	1	1
'TUC03_23'	0	1	0	1	0	0	0	0	0	0	0	1	0	1	0	0	1	1	1	0	0	0	1	1	0	0	1	0	1	1	0	0	1	1	1	0	0	0	0	0	0	0	0	0	1	0	0	0	0
'TUC03_24'	0	0	0	0	0	1	1	0	0	1	1	1	1	0	0	1	0	1	0	1	1	0	0	1	1	0	0	1	0	0	1	1	1	1	0	0	0	0	0	1	0	1	0	0	0	1	0	1	1
'TUC03_25'	0	1	0	1	0	0	0	0	0	0	0	0	0	0	0	0	0	0	1	0	0	0	0	1	1	0	1	0	0	0	0	1	1	0	1	0	0	1	1	1	0	1	1	0	1	0	0	0	0
'TUC03_26'	1	1	1	1	0	1	1	1	1	1	1	1	1	0	1	1	1	1	0	1	1	0	1	1	1	0	0	1	1	1	1	0	1	1	0	1	0	1	1	1	0	0	1	0	0	0	0	1	0
'TUC03_27'	0	1	0	0	0	1	1	0	0	1	1	1	1	1	0	0	1	1	0	1	1	0	1	1	1	0	1	0	1	0	1	1	0	1	1	1	0	1	1	1	0	1	0	0	1	0	1	0	1
'TUC03_28'	0	1	0	0	0	0	0	0	0	0	0	0	0	1	0	0	0	1	0	0	0	1	0	1	0	0	0	0	0	1	0	1	1	0	0	1	0	1	0	0	0	0	0	1	1	1	1	1	1
'TUC03_29'	0	0	0	0	1	0	0	0	0	0	0	1	0	0	0	0	0	0	0	0	0	1	0	1	0	0	0	0	0	1	0	1	0	0	0	0	0	1	0	0	0	1	0	0	0	1	0	0	1
'TUC03_30'	0	0	0	0	1	0	0	1	0	0	0	1	0	0	0	1	0	1	0	0	0	0	0	0	0	1	0	0	0	0	0	0	1	0	0	1	0	1	0	0	1	1	0	0	0	1	0	0	0
'TUC03_31'	1	1	1	1	1	0	0	0	1	0	0	0	0	0	1	0	0	0	1	0	0	1	0	0	1	0	1	0	0	1	0	0	0	0	0	0	1	1	1	1	0	1	1	0	0	1	1	0	0
'TUC03_32'	1	1	1	1	1	1	1	1	1	1	1	0	1	0	1	0	1	1	0	0	1	1	1	0	0	0	0	0	1	1	1	0	1	0	1	1	1	0	0	0	0	0	0	0	1	1	0	1	1
'TUC03_33'	0	0	0	0	1	1	1	0	0	1	1	0	1	0	0	0	0	0	1	0	1	1	0	0	1	0	1	0	0	1	1	0	0	0	0	0	0	0	0	1	1	1	1	0	0	0	1	0	0
'TUC03_34'	0	1	0	1	1	0	0	1	0	0	0	0	0	1	0	0	0	1	1	0	0	0	0	0	0	0	1	1	0	1	0	0	0	0	1	1	0	1	1	0	0	1	0	0	0	1	1	1	0
'TUC03_35'	0	0	0	0	0	1	1	1	0	1	1	0	1	1	0	0	0	1	0	0	1	1	0	1	1	1	1	0	0	0	1	1	1	1	0	0	0	1	1	1	0	1	0	0	0	0	0	0	0
'TUC03_36'	1	0	1	0	0	1	1	0	1	1	1	1	1	0	1	0	0	0	0	0	1	0	0	0	0	0	0	0	0	0	1	1	0	0	0	0	0	1	1	0	1	1	1	1	1	0	0	0	1
'TUC03_37'	0	1	0	0	1	1	1	0	0	1	1	0	1	0	0	1	1	0	1	0	1	1	1	0	0	0	0	0	1	1	1	0	0	0	0	1	0	0	0	0	1	1	1	0	0	1	1	0	0
'TUC03_39'	0	0	0	1	1	1	1	1	0	1	1	0	1	0	-	0	1	0	1	0	1	0	1	1	1	1	1	0	1	1	1	1	-	0	1	1	0	1	1	1	0	1	1	0	1	0	0	0	0
'TUC03_43'	0	1	0	1	0	0	0	0	0	0	0	0	-	0	0	1	0	0	1	0	0	1	0	0	0	1	0	0	0	1	0	0	0	0	0	0	0	1	0	0	0	0	0	1	1	1	1	1	0
'TUC04_1'	0	1	0	1	0	1	1	1	0	1	1	0	1	0	0	0	0	0	0	0	1	0	0	0	0	0	0	0	0	1	1	1	1	0	1	1	0	1	0	0	1	0	0	0	0	1	-	0	0
'TUC04_2'	0	1	0	0	1	0	0	0	0	0	0	0	0	0	0	1	1	1	0	0	0	1	1	1	1	1	0	0	1	1	0	-	0	0	1	0	0	1	1	1	0	1	0	0	0	1	0	0	0
'TUC04_3'	0	0	0	1	0	1	1	0	0	1	1	0	1	0	0	1	0	0	1	0	1	0	0	1	1	0	0	0	0	0	1	0	1	1	0	1	0	1	0	1	1	1	0	0	0	0	0	1	1
'TUC04_4'	0	1	0	0	1	0	0	0	0	0	0	0	0	0	0	0	0	0	0	0	0	1	0	0	1	0	1	0	0	1	0	1	0	0	0	0	0	1	0	1	-	1	1	0	0	0	0	0	0
'TUC04_5'	0	0	0	0	0	1	1	0	0	1	1	0	1	0	0	1	0	0	1	0	1	1	0	0	0	0	0	0	0	0	1	0	0	0	1	1	0	1	0	0	1	0	0	0	0	0	0	0	0
'TUC04_6'	0	1	0	1	1	1	1	0	0	1	1	1	1	1	0	1	0	0	1	1	1	0	0	1	0	0	0	0	0	1	1	1	0	0	1	0	0	1	1	0	1	1	1	0	0	1	0	0	0
'TUC04_7'	1	0	1	1	0	0	0	0	1	0	0	0	0	0	1	0	0	0	1	1	0	0	0	0	0	0	0	0	0	0	0	0	1	0	0	0	0	0	0	0	1	0	0	0	0	0	1	1	1
'TUC77_42'	1	1	1	1	0	1	1	1	1	1	1	0	1	0	1	1	0	1	0	1	1	0	0	1	1	0	0	0	0	0	1	0	1	1	0	1	0	1	0	1	1	1	0	0	0	1	1	1	1
[truncated: 1,696 more columns]

## Sheet: TS5.DICE 
Average linkage (UPGMA)
Distance: (Dice (1-S))
Cofenetic Correlation= 0.702
individuals= 88
Characteristics= 1745
Dice (1-S)
	'HOCP00_950'	'LCP85_384'	'TUC01_39'	'TUC01_40'	'TUC01_41'	'TUC01_42'	'TUC01_43'	'TUC01_44'	'TUC01_45'	'TUC01_46'	'TUC01_47'	'TUC01_48'	'TUC01_49'	'TUC01_55'	'TUC01_56'	'TUC02_27'	'TUC02_29'	'TUC02_30'	'TUC02_31'	'TUC02_32'	'TUC02_34'	'TUC02_35'	'TUC02_36'	'TUC02_37'	'TUC02_38'	'TUC02_39'	'TUC02_40'	'TUC02_41'	'TUC02_42'	'TUC02_43'	'TUC02_44'	'TUC02_45'	'TUC02_46'	'TUC02_47'	'TUC02_48'	'TUC02_49'	'TUC02_50'	'TUC02_51'	'TUC02_52'	'TUC02_53'	'TUC02_54'	'TUC02_55'	'TUC02_56'	'TUC02_57'	'TUC02_58'	'TUC02_59'	'TUC02_60'	'TUC02_61'	'TUC02_62'
'HOCP00_950'	0
'LCP85_384'	0.43	0
'TUC01_39'	0.4	0.34	0
'TUC01_40'	0.42	0.43	0.46	0
'TUC01_41'	0.41	0.43	0.43	0.42	0
'TUC01_42'	0.44	0.43	0.43	0.35	0.39	0
'TUC01_43'	0.42	0.42	0.44	0.37	0.41	0.37	0
'TUC01_44'	0.43	0.42	0.42	0.37	0.42	0.35	0.25	0
'TUC01_45'	0.41	0.43	0.44	0.41	0.4	0.37	0.4	0.4	0
'TUC01_46'	0.4	0.43	0.41	0.42	0.34	0.39	0.39	0.42	0.38	0
'TUC01_47'	0.41	0.42	0.41	0.38	0.34	0.34	0.34	0.34	0.39	0.32	0
'TUC01_48'	0.38	0.44	0.39	0.4	0.41	0.4	0.4	0.42	0.4	0.4	0.39	0
'TUC01_49'	0.41	0.43	0.4	0.46	0.36	0.46	0.42	0.46	0.43	0.36	0.37	0.39	0
'TUC01_55'	0.44	0.44	0.4	0.46	0.33	0.45	0.44	0.44	0.39	0.37	0.38	0.38	0.31	0
'TUC01_56'	0.4	0.42	0.36	0.42	0.41	0.43	0.42	0.43	0.41	0.43	0.43	0.4	0.43	0.41	0
'TUC02_27'	0.47	0.44	0.37	0.49	0.48	0.48	0.48	0.51	0.49	0.48	0.47	0.48	0.49	0.48	0.47	0
'TUC02_29'	0.33	0.45	0.39	0.46	0.42	0.45	0.43	0.43	0.42	0.38	0.41	0.4	0.4	0.39	0.42	0.46	0
'TUC02_30'	0.39	0.43	0.41	0.42	0.4	0.41	0.41	0.45	0.39	0.39	0.41	0.4	0.39	0.39	0.38	0.48	0.35	0
'TUC02_31'	0.44	0.24	0.33	0.45	0.42	0.4	0.44	0.39	0.43	0.43	0.44	0.41	0.43	0.43	0.38	0.39	0.47	0.42	0
'TUC02_32'	0.41	0.43	0.42	0.41	0.43	0.43	0.4	0.39	0.39	0.41	0.41	0.41	0.44	0.44	0.42	0.5	0.43	0.43	0.43	0
'TUC02_34'	0.43	0.43	0.43	0.43	0.43	0.43	0.43	0.44	0.42	0.41	0.4	0.43	0.44	0.44	0.42	0.5	0.43	0.42	0.44	0.43	0
'TUC02_35'	0.37	0.48	0.41	0.41	0.34	0.4	0.41	0.41	0.35	0.25	0.31	0.4	0.35	0.35	0.42	0.48	0.34	0.34	0.45	0.41	0.38	0
'TUC02_36'	0.38	0.45	0.42	0.42	0.4	0.41	0.41	0.37	0.4	0.38	0.38	0.37	0.42	0.4	0.41	0.48	0.35	0.4	0.43	0.41	0.43	0.38	0
'TUC02_37'	0.44	0.33	0.33	0.46	0.44	0.44	0.44	0.44	0.44	0.41	0.42	0.4	0.41	0.41	0.37	0.35	0.4	0.42	0.34	0.43	0.44	0.4	0.45	0
'TUC02_38'	0.42	0.44	0.4	0.44	0.41	0.46	0.45	0.47	0.41	0.42	0.41	0.41	0.41	0.4	0.42	0.46	0.43	0.42	0.43	0.43	0.43	0.43	0.41	0.37	0
'TUC02_39'	0.42	0.42	0.4	0.42	0.39	0.42	0.42	0.43	0.38	0.35	0.35	0.41	0.39	0.38	0.41	0.47	0.42	0.41	0.43	0.39	0.42	0.35	0.41	0.39	0.41	0
'TUC02_40'	0.39	0.42	0.42	0.43	0.38	0.43	0.43	0.43	0.42	0.36	0.39	0.41	0.41	0.41	0.43	0.47	0.38	0.4	0.41	0.43	0.45	0.34	0.41	0.41	0.4	0.42	0
'TUC02_41'	0.43	0.41	0.4	0.43	0.43	0.43	0.42	0.42	0.41	0.46	0.45	0.44	0.42	0.43	0.42	0.47	0.45	0.41	0.32	0.44	0.44	0.46	0.45	0.4	0.45	0.42	0.44	0
'TUC02_42'	0.45	0.35	0.37	0.44	0.42	0.43	0.43	0.43	0.44	0.42	0.42	0.42	0.44	0.45	0.39	0.45	0.45	0.42	0.35	0.43	0.42	0.43	0.45	0.35	0.43	0.41	0.44	0.42	0
'TUC02_43'	0.41	0.45	0.43	0.42	0.39	0.43	0.45	0.48	0.39	0.39	0.4	0.4	0.41	0.39	0.43	0.49	0.41	0.4	0.46	0.41	0.39	0.38	0.4	0.43	0.35	0.4	0.4	0.44	0.43	0
'TUC02_44'	0.4	0.43	0.44	0.4	0.41	0.41	0.41	0.42	0.35	0.41	0.42	0.4	0.45	0.47	0.42	0.51	0.41	0.4	0.43	0.37	0.39	0.39	0.39	0.46	0.4	0.37	0.42	0.41	0.4	0.35	0
'TUC02_45'	0.4	0.43	0.42	0.42	0.41	0.42	0.41	0.46	0.39	0.42	0.41	0.39	0.41	0.4	0.38	0.48	0.37	0.37	0.43	0.43	0.42	0.4	0.41	0.43	0.42	0.41	0.41	0.41	0.44	0.42	0.39	0
'TUC02_46'	0.41	0.42	0.4	0.42	0.39	0.41	0.42	0.41	0.38	0.41	0.41	0.39	0.42	0.41	0.33	0.47	0.37	0.37	0.42	0.43	0.39	0.41	0.38	0.43	0.42	0.4	0.4	0.42	0.43	0.42	0.39	0.28	0
'TUC02_47'	0.4	0.43	0.4	0.39	0.37	0.39	0.42	0.41	0.37	0.4	0.4	0.37	0.39	0.39	0.33	0.48	0.36	0.36	0.42	0.4	0.38	0.39	0.36	0.42	0.41	0.38	0.4	0.43	0.43	0.4	0.38	0.28	0.27	0
'TUC02_48'	0.43	0.43	0.41	0.43	0.43	0.43	0.41	0.41	0.4	0.43	0.42	0.4	0.43	0.44	0.35	0.47	0.38	0.38	0.4	0.47	0.39	0.39	0.39	0.42	0.43	0.42	0.37	0.41	0.41	0.42	0.41	0.27	0.24	0.28	0
'TUC02_49'	0.41	0.45	0.41	0.39	0.37	0.39	0.43	0.42	0.35	0.4	0.38	0.36	0.39	0.38	0.33	0.48	0.36	0.35	0.43	0.39	0.36	0.37	0.37	0.43	0.4	0.38	0.39	0.42	0.4	0.38	0.38	0.29	0.27	0.23	0.27	0
'TUC02_50'	0.43	0.41	0.41	0.41	0.4	0.42	0.41	0.42	0.38	0.41	0.4	0.4	0.42	0.4	0.41	0.44	0.44	0.43	0.41	0.4	0.41	0.4	0.4	0.41	0.42	0.34	0.42	0.42	0.42	0.41	0.38	0.42	0.41	0.39	0.45	0.38	0
'TUC02_51'	0.46	0.27	0.36	0.45	0.41	0.43	0.49	0.44	0.45	0.41	0.42	0.47	0.43	0.45	0.4	0.45	0.47	0.46	0.33	0.44	0.4	0.44	0.44	0.35	0.43	0.42	0.43	0.39	0.24	0.42	0.45	0.47	0.46	0.45	0.41	0.45	0.43	0
'TUC02_52'	0.44	0.44	0.42	0.45	0.33	0.41	0.43	0.43	0.4	0.28	0.32	0.41	0.35	0.38	0.46	0.5	0.39	0.38	0.44	0.44	0.36	0.31	0.4	0.42	0.42	0.35	0.34	0.46	0.4	0.38	0.39	0.43	0.43	0.42	0.41	0.41	0.42	0.41	0
'TUC02_53'	0.47	0.39	0.41	0.47	0.44	0.43	0.44	0.43	0.37	0.47	0.45	0.44	0.42	0.41	0.42	0.47	0.47	0.42	0.35	0.46	0.42	0.46	0.47	0.43	0.45	0.46	0.46	0.32	0.44	0.44	0.43	0.42	0.42	0.42	0.41	0.43	0.41	0.42	0.46	0
'TUC02_54'	0.47	0.3	0.38	0.41	0.41	0.4	0.43	0.41	0.41	0.43	0.41	0.43	0.4	0.43	0.38	0.43	0.44	0.44	0.34	0.48	0.38	0.44	0.43	0.37	0.42	0.4	0.44	0.35	0.37	0.45	0.41	0.42	0.41	0.4	0.4	0.41	0.35	0.37	0.42	0.38	0
'TUC02_55'	0.41	0.41	0.39	0.42	0.4	0.4	0.42	0.41	0.39	0.39	0.42	0.39	0.4	0.38	0.37	0.48	0.38	0.32	0.37	0.42	0.36	0.37	0.39	0.42	0.42	0.4	0.37	0.44	0.41	0.41	0.4	0.36	0.36	0.35	0.35	0.36	0.4	0.42	0.4	0.42	0.42	0
'TUC02_56'	0.41	0.42	0.38	0.4	0.37	0.36	0.39	0.38	0.39	0.41	0.39	0.29	0.43	0.39	0.44	0.46	0.4	0.44	0.4	0.38	0.42	0.4	0.36	0.39	0.41	0.39	0.42	0.43	0.4	0.4	0.38	0.4	0.4	0.37	0.43	0.38	0.38	0.42	0.41	0.44	0.43	0.38	0
'TUC02_57'	0.43	0.39	0.42	0.43	0.42	0.46	0.42	0.47	0.41	0.45	0.46	0.43	0.44	0.44	0.4	0.46	0.43	0.41	0.39	0.43	0.42	0.44	0.43	0.43	0.43	0.43	0.41	0.42	0.41	0.41	0.4	0.42	0.4	0.4	0.4	0.39	0.4	0.42	0.42	0.39	0.35	0.36	0.42	0
'TUC02_58'	0.44	0.32	0.37	0.47	0.42	0.42	0.43	0.39	0.42	0.42	0.41	0.43	0.42	0.43	0.38	0.42	0.43	0.43	0.31	0.43	0.44	0.42	0.44	0.34	0.44	0.43	0.38	0.39	0.37	0.44	0.44	0.44	0.43	0.43	0.41	0.41	0.44	0.37	0.41	0.42	0.35	0.43	0.43	0.41	0
'TUC02_59'	0.33	0.43	0.36	0.51	0.44	0.4	0.42	0.41	0.43	0.41	0.42	0.39	0.4	0.41	0.44	0.47	0.33	0.38	0.43	0.41	0.44	0.37	0.36	0.45	0.43	0.42	0.4	0.41	0.44	0.42	0.39	0.41	0.41	0.42	0.4	0.41	0.43	0.46	0.41	0.4	0.43	0.38	0.35	0.45	0.42	0
'TUC02_60'	0.39	0.49	0.41	0.42	0.39	0.37	0.41	0.42	0.39	0.36	0.39	0.38	0.43	0.41	0.42	0.53	0.34	0.36	0.47	0.43	0.39	0.37	0.32	0.49	0.42	0.43	0.39	0.46	0.48	0.43	0.38	0.4	0.4	0.39	0.4	0.38	0.41	0.48	0.36	0.48	0.47	0.34	0.39	0.39	0.46	0.36	0
'TUC02_61'	0.39	0.45	0.43	0.44	0.42	0.43	0.41	0.4	0.43	0.42	0.42	0.37	0.43	0.42	0.41	0.47	0.4	0.41	0.44	0.42	0.42	0.43	0.34	0.46	0.44	0.42	0.44	0.45	0.45	0.41	0.39	0.41	0.41	0.4	0.44	0.39	0.38	0.46	0.42	0.45	0.45	0.39	0.35	0.45	0.45	0.38	0.35	0
'TUC02_62'	0.4	0.45	0.4	0.44	0.41	0.43	0.43	0.43	0.43	0.42	0.43	0.39	0.41	0.4	0.45	0.46	0.39	0.43	0.43	0.42	0.43	0.42	0.35	0.46	0.43	0.42	0.43	0.45	0.45	0.41	0.41	0.42	0.44	0.41	0.44	0.42	0.38	0.45	0.42	0.45	0.45	0.38	0.35	0.44	0.45	0.4	0.37	0.27	0
'TUC02_63'	0.42	0.38	0.38	0.44	0.41	0.43	0.41	0.42	0.4	0.41	0.43	0.42	0.43	0.43	0.39	0.46	0.4	0.37	0.39	0.42	0.4	0.37	0.43	0.39	0.45	0.43	0.39	0.42	0.38	0.44	0.41	0.42	0.41	0.41	0.42	0.41	0.42	0.41	0.43	0.43	0.37	0.38	0.42	0.36	0.4	0.43	0.42	0.43	0.43
'TUC02_64'	0.43	0.37	0.38	0.47	0.43	0.48	0.46	0.48	0.45	0.44	0.46	0.45	0.42	0.41	0.4	0.44	0.43	0.44	0.37	0.45	0.44	0.43	0.45	0.39	0.45	0.44	0.43	0.43	0.39	0.46	0.46	0.45	0.45	0.45	0.44	0.45	0.45	0.38	0.43	0.43	0.4	0.43	0.46	0.39	0.39	0.43	0.48	0.46	0.44
'TUC02_65'	0.43	0.35	0.36	0.51	0.42	0.47	0.5	0.49	0.46	0.42	0.47	0.48	0.42	0.4	0.42	0.44	0.44	0.41	0.39	0.45	0.44	0.44	0.44	0.39	0.43	0.47	0.41	0.37	0.37	0.45	0.47	0.49	0.46	0.46	0.45	0.45	0.47	0.38	0.42	0.4	0.4	0.44	0.46	0.43	0.39	0.42	0.5	0.5	0.44
'TUC02_67'	0.42	0.44	0.45	0.47	0.4	0.4	0.44	0.42	0.41	0.34	0.4	0.43	0.39	0.42	0.44	0.49	0.38	0.37	0.44	0.46	0.44	0.35	0.41	0.41	0.44	0.42	0.26	0.46	0.44	0.41	0.44	0.46	0.41	0.41	0.41	0.41	0.45	0.46	0.36	0.47	0.44	0.4	0.43	0.45	0.33	0.42	0.41	0.45	0.46
'TUC02_68'	0.39	0.45	0.43	0.46	0.42	0.41	0.45	0.44	0.42	0.32	0.4	0.42	0.4	0.43	0.43	0.46	0.39	0.37	0.44	0.43	0.39	0.33	0.38	0.42	0.41	0.43	0.25	0.45	0.45	0.41	0.42	0.46	0.41	0.39	0.4	0.38	0.41	0.48	0.33	0.48	0.45	0.36	0.42	0.45	0.36	0.39	0.37	0.43	0.42
'TUC02_69'	0.44	0.33	0.39	0.46	0.42	0.43	0.44	0.42	0.45	0.44	0.41	0.45	0.42	0.45	0.39	0.41	0.45	0.45	0.35	0.44	0.44	0.46	0.44	0.34	0.45	0.45	0.4	0.38	0.37	0.45	0.45	0.48	0.46	0.45	0.45	0.46	0.46	0.36	0.42	0.41	0.37	0.45	0.44	0.43	0.27	0.44	0.47	0.47	0.49
'TUC02_70'	0.45	0.32	0.39	0.48	0.45	0.44	0.44	0.43	0.36	0.44	0.45	0.43	0.4	0.45	0.41	0.43	0.44	0.42	0.34	0.45	0.42	0.46	0.45	0.38	0.46	0.44	0.42	0.29	0.41	0.44	0.42	0.4	0.4	0.41	0.38	0.42	0.41	0.41	0.43	0.3	0.34	0.44	0.42	0.36	0.35	0.43	0.48	0.47	0.46
'TUC02_71'	0.43	0.45	0.45	0.44	0.43	0.44	0.44	0.45	0.43	0.43	0.46	0.42	0.45	0.45	0.42	0.5	0.39	0.42	0.45	0.44	0.44	0.41	0.42	0.47	0.42	0.45	0.41	0.44	0.46	0.41	0.42	0.43	0.43	0.43	0.44	0.41	0.44	0.48	0.4	0.44	0.46	0.39	0.41	0.41	0.45	0.42	0.39	0.44	0.43
'TUC03_17'	0.43	0.35	0.39	0.48	0.46	0.39	0.45	0.43	0.44	0.43	0.44	0.39	0.45	0.48	0.42	0.45	0.44	0.43	0.35	0.41	0.41	0.45	0.47	0.4	0.47	0.39	0.44	0.4	0.33	0.46	0.36	0.44	0.43	0.43	0.44	0.44	0.43	0.33	0.42	0.42	0.38	0.44	0.37	0.41	0.37	0.38	0.48	0.43	0.44
'TUC03_18'	0.43	0.42	0.45	0.42	0.43	0.43	0.43	0.4	0.41	0.43	0.42	0.43	0.44	0.46	0.42	0.49	0.44	0.44	0.46	0.42	0.36	0.44	0.43	0.46	0.43	0.42	0.45	0.45	0.42	0.42	0.4	0.43	0.44	0.42	0.47	0.44	0.41	0.43	0.42	0.47	0.44	0.46	0.38	0.43	0.45	0.43	0.43	0.42	0.44
'TUC03_19'	0.42	0.36	0.37	0.45	0.44	0.44	0.43	0.44	0.45	0.44	0.44	0.45	0.44	0.44	0.4	0.46	0.41	0.4	0.37	0.45	0.42	0.44	0.46	0.38	0.45	0.43	0.43	0.42	0.36	0.43	0.46	0.44	0.43	0.44	0.43	0.45	0.42	0.38	0.41	0.4	0.39	0.42	0.43	0.39	0.37	0.4	0.48	0.46	0.47
'TUC03_20'	0.45	0.45	0.45	0.34	0.44	0.34	0.36	0.36	0.39	0.41	0.36	0.41	0.46	0.46	0.44	0.51	0.44	0.41	0.45	0.43	0.43	0.42	0.42	0.48	0.47	0.43	0.44	0.44	0.45	0.44	0.43	0.42	0.42	0.42	0.39	0.42	0.46	0.47	0.44	0.45	0.42	0.41	0.41	0.47	0.46	0.44	0.41	0.45	0.45
'TUC03_21'	0.4	0.46	0.42	0.4	0.42	0.44	0.43	0.44	0.45	0.43	0.43	0.44	0.43	0.42	0.45	0.54	0.4	0.42	0.43	0.44	0.36	0.4	0.41	0.47	0.46	0.45	0.44	0.44	0.44	0.41	0.41	0.41	0.41	0.41	0.36	0.41	0.43	0.43	0.44	0.45	0.43	0.43	0.43	0.46	0.47	0.38	0.4	0.41	0.4
'TUC03_22'	0.42	0.5	0.43	0.42	0.41	0.44	0.45	0.46	0.46	0.44	0.46	0.47	0.45	0.42	0.47	0.57	0.41	0.43	0.5	0.46	0.38	0.43	0.43	0.49	0.47	0.45	0.45	0.47	0.46	0.4	0.41	0.42	0.43	0.43	0.42	0.44	0.45	0.47	0.44	0.5	0.46	0.44	0.44	0.48	0.49	0.39	0.41	0.42	0.41
'TUC03_23'	0.42	0.45	0.42	0.44	0.42	0.43	0.47	0.47	0.43	0.4	0.42	0.43	0.43	0.43	0.42	0.48	0.38	0.42	0.47	0.44	0.45	0.38	0.42	0.44	0.42	0.44	0.41	0.44	0.51	0.44	0.46	0.45	0.44	0.44	0.46	0.44	0.47	0.51	0.41	0.49	0.49	0.43	0.43	0.44	0.47	0.42	0.4	0.44	0.42
'TUC03_24'	0.42	0.44	0.43	0.36	0.39	0.4	0.43	0.43	0.4	0.42	0.41	0.46	0.44	0.45	0.43	0.5	0.45	0.44	0.45	0.39	0.3	0.41	0.42	0.45	0.44	0.42	0.46	0.46	0.42	0.38	0.36	0.41	0.44	0.41	0.43	0.4	0.4	0.45	0.43	0.45	0.43	0.45	0.38	0.45	0.45	0.43	0.43	0.41	0.4
'TUC03_25'	0.42	0.39	0.39	0.43	0.44	0.42	0.39	0.39	0.4	0.39	0.41	0.43	0.43	0.42	0.41	0.47	0.4	0.37	0.4	0.43	0.36	0.37	0.44	0.38	0.44	0.44	0.39	0.39	0.39	0.43	0.42	0.43	0.42	0.43	0.4	0.43	0.44	0.39	0.4	0.42	0.39	0.38	0.41	0.37	0.43	0.42	0.43	0.44	0.45
'TUC03_26'	0.41	0.42	0.42	0.44	0.41	0.44	0.44	0.43	0.41	0.41	0.42	0.41	0.42	0.42	0.42	0.51	0.44	0.42	0.41	0.42	0.38	0.42	0.41	0.43	0.42	0.4	0.41	0.44	0.4	0.41	0.39	0.43	0.42	0.41	0.43	0.43	0.42	0.41	0.4	0.45	0.43	0.41	0.38	0.43	0.43	0.39	0.42	0.39	0.38
'TUC03_27'	0.42	0.42	0.41	0.37	0.34	0.33	0.34	0.34	0.38	0.35	0.26	0.4	0.38	0.39	0.42	0.48	0.41	0.41	0.42	0.42	0.39	0.35	0.37	0.4	0.42	0.35	0.38	0.42	0.41	0.41	0.43	0.45	0.41	0.4	0.4	0.38	0.4	0.42	0.32	0.43	0.39	0.42	0.39	0.45	0.41	0.44	0.4	0.43	0.46
'TUC03_28'	0.41	0.44	0.4	0.44	0.4	0.44	0.44	0.45	0.4	0.43	0.42	0.41	0.42	0.41	0.42	0.44	0.41	0.41	0.43	0.42	0.43	0.43	0.42	0.39	0.38	0.41	0.38	0.45	0.45	0.4	0.4	0.41	0.41	0.4	0.43	0.42	0.36	0.46	0.42	0.46	0.46	0.43	0.39	0.41	0.44	0.43	0.44	0.39	0.38
'TUC03_29'	0.43	0.45	0.44	0.43	0.42	0.45	0.42	0.44	0.43	0.41	0.39	0.44	0.4	0.4	0.42	0.48	0.46	0.41	0.43	0.42	0.45	0.42	0.44	0.44	0.43	0.39	0.42	0.43	0.44	0.43	0.41	0.41	0.4	0.41	0.39	0.41	0.39	0.43	0.43	0.42	0.44	0.41	0.42	0.44	0.43	0.4	0.44	0.45	0.46
'TUC03_30'	0.44	0.37	0.36	0.46	0.43	0.44	0.44	0.46	0.43	0.44	0.44	0.43	0.42	0.42	0.39	0.43	0.44	0.45	0.38	0.43	0.43	0.42	0.44	0.37	0.46	0.41	0.45	0.42	0.38	0.47	0.42	0.43	0.43	0.42	0.46	0.44	0.39	0.38	0.43	0.41	0.39	0.45	0.4	0.39	0.38	0.44	0.47	0.43	0.42
'TUC03_31'	0.47	0.45	0.45	0.44	0.44	0.43	0.44	0.42	0.37	0.46	0.46	0.43	0.43	0.41	0.44	0.5	0.47	0.43	0.44	0.47	0.42	0.45	0.45	0.48	0.45	0.46	0.45	0.34	0.47	0.42	0.42	0.41	0.41	0.42	0.4	0.42	0.4	0.48	0.44	0.3	0.41	0.41	0.42	0.41	0.46	0.4	0.45	0.44	0.44
'TUC03_32'	0.44	0.45	0.45	0.46	0.44	0.46	0.46	0.45	0.43	0.44	0.46	0.43	0.48	0.49	0.43	0.52	0.41	0.43	0.45	0.45	0.45	0.44	0.43	0.49	0.44	0.44	0.44	0.46	0.41	0.41	0.39	0.43	0.42	0.42	0.44	0.43	0.44	0.41	0.42	0.45	0.46	0.42	0.43	0.46	0.43	0.39	0.45	0.43	0.44
'TUC03_33'	0.45	0.43	0.45	0.42	0.43	0.42	0.41	0.4	0.35	0.44	0.43	0.42	0.42	0.43	0.43	0.49	0.47	0.41	0.42	0.43	0.43	0.42	0.44	0.45	0.45	0.4	0.43	0.35	0.44	0.44	0.39	0.41	0.4	0.39	0.38	0.36	0.39	0.43	0.43	0.34	0.43	0.41	0.41	0.43	0.43	0.43	0.43	0.44	0.43
'TUC03_34'	0.4	0.43	0.41	0.43	0.4	0.43	0.43	0.47	0.4	0.4	0.41	0.43	0.38	0.38	0.42	0.48	0.38	0.39	0.43	0.41	0.44	0.37	0.43	0.43	0.41	0.39	0.39	0.41	0.45	0.4	0.4	0.39	0.39	0.39	0.4	0.37	0.37	0.45	0.4	0.42	0.44	0.4	0.46	0.42	0.44	0.4	0.42	0.44	0.45
'TUC03_35'	0.42	0.42	0.39	0.43	0.39	0.43	0.43	0.44	0.39	0.39	0.4	0.39	0.41	0.4	0.46	0.44	0.39	0.39	0.42	0.42	0.42	0.37	0.42	0.37	0.35	0.42	0.37	0.46	0.44	0.4	0.41	0.4	0.4	0.38	0.41	0.37	0.43	0.44	0.39	0.47	0.43	0.39	0.38	0.43	0.42	0.44	0.39	0.43	0.42
'TUC03_36'	0.41	0.39	0.4	0.38	0.4	0.37	0.34	0.32	0.39	0.39	0.35	0.36	0.39	0.42	0.42	0.47	0.42	0.4	0.39	0.4	0.42	0.42	0.4	0.41	0.43	0.4	0.42	0.4	0.41	0.42	0.39	0.41	0.41	0.41	0.4	0.41	0.39	0.43	0.41	0.39	0.36	0.4	0.38	0.43	0.39	0.4	0.4	0.4	0.42
'TUC03_37'	0.44	0.41	0.42	0.41	0.42	0.4	0.4	0.39	0.34	0.43	0.41	0.41	0.44	0.44	0.39	0.49	0.46	0.38	0.38	0.41	0.43	0.43	0.42	0.45	0.44	0.39	0.43	0.35	0.46	0.44	0.39	0.41	0.41	0.41	0.41	0.4	0.4	0.47	0.44	0.38	0.45	0.41	0.41	0.46	0.41	0.42	0.42	0.41	0.44
'TUC03_39'	0.43	0.34	0.35	0.45	0.44	0.43	0.42	0.4	0.37	0.41	0.43	0.42	0.45	0.42	0.39	0.45	0.39	0.37	0.37	0.42	0.37	0.39	0.44	0.37	0.46	0.43	0.4	0.4	0.36	0.44	0.41	0.42	0.41	0.41	0.4	0.41	0.42	0.37	0.42	0.4	0.36	0.38	0.41	0.35	0.39	0.44	0.41	0.43	0.42
'TUC03_43'	0.39	0.42	0.42	0.43	0.43	0.43	0.41	0.4	0.41	0.43	0.44	0.4	0.44	0.42	0.36	0.46	0.34	0.38	0.42	0.4	0.41	0.4	0.4	0.42	0.42	0.42	0.44	0.43	0.41	0.4	0.4	0.38	0.37	0.38	0.37	0.37	0.42	0.43	0.45	0.43	0.44	0.38	0.38	0.41	0.43	0.43	0.44	0.39	0.4
'TUC04_1'	0.44	0.44	0.43	0.39	0.39	0.44	0.43	0.42	0.37	0.42	0.42	0.4	0.44	0.44	0.41	0.5	0.43	0.42	0.44	0.44	0.34	0.41	0.42	0.42	0.45	0.42	0.43	0.46	0.45	0.41	0.39	0.41	0.41	0.4	0.42	0.42	0.41	0.46	0.42	0.46	0.44	0.4	0.38	0.42	0.44	0.46	0.43	0.42	0.4
'TUC04_2'	0.44	0.45	0.46	0.44	0.43	0.42	0.44	0.46	0.45	0.44	0.43	0.45	0.43	0.44	0.42	0.49	0.43	0.41	0.45	0.44	0.46	0.44	0.45	0.47	0.44	0.47	0.42	0.44	0.45	0.46	0.43	0.41	0.41	0.4	0.43	0.4	0.48	0.47	0.46	0.46	0.43	0.42	0.44	0.44	0.44	0.41	0.42	0.47	0.49
'TUC04_3'	0.45	0.36	0.37	0.4	0.44	0.44	0.44	0.42	0.45	0.44	0.43	0.45	0.43	0.44	0.38	0.43	0.43	0.44	0.36	0.45	0.37	0.43	0.46	0.37	0.45	0.42	0.46	0.42	0.36	0.46	0.44	0.44	0.44	0.43	0.44	0.43	0.4	0.34	0.43	0.45	0.36	0.44	0.41	0.42	0.37	0.45	0.49	0.44	0.42
'TUC04_4'	0.49	0.44	0.48	0.47	0.43	0.44	0.47	0.49	0.4	0.47	0.45	0.47	0.44	0.45	0.44	0.47	0.49	0.43	0.43	0.46	0.46	0.46	0.48	0.46	0.47	0.44	0.45	0.38	0.47	0.47	0.43	0.43	0.43	0.43	0.42	0.43	0.41	0.47	0.47	0.38	0.43	0.43	0.45	0.43	0.44	0.46	0.46	0.47	0.48
'TUC04_5'	0.43	0.35	0.37	0.43	0.42	0.39	0.43	0.41	0.42	0.43	0.42	0.41	0.45	0.44	0.33	0.45	0.42	0.4	0.35	0.39	0.41	0.44	0.39	0.39	0.42	0.44	0.42	0.44	0.37	0.42	0.42	0.41	0.4	0.39	0.44	0.39	0.42	0.37	0.44	0.46	0.41	0.39	0.39	0.43	0.35	0.44	0.42	0.4	0.42
'TUC04_6'	0.41	0.39	0.37	0.36	0.42	0.36	0.34	0.33	0.39	0.42	0.34	0.34	0.36	0.36	0.39	0.46	0.4	0.37	0.39	0.36	0.43	0.42	0.39	0.39	0.41	0.38	0.41	0.4	0.41	0.41	0.38	0.4	0.4	0.39	0.4	0.37	0.4	0.43	0.41	0.41	0.39	0.38	0.34	0.44	0.38	0.39	0.39	0.39	0.42
'TUC04_7'	0.45	0.32	0.39	0.42	0.45	0.46	0.47	0.48	0.44	0.48	0.47	0.45	0.41	0.44	0.37	0.44	0.42	0.44	0.37	0.45	0.35	0.49	0.46	0.38	0.46	0.43	0.47	0.39	0.35	0.45	0.41	0.44	0.44	0.42	0.46	0.42	0.4	0.36	0.46	0.4	0.35	0.44	0.44	0.38	0.38	0.45	0.5	0.44	0.42
'TUC77_42'	0.42	0.42	0.42	0.36	0.38	0.41	0.44	0.44	0.39	0.43	0.43	0.47	0.43	0.43	0.42	0.51	0.45	0.44	0.44	0.41	0.27	0.41	0.43	0.44	0.44	0.41	0.47	0.44	0.41	0.38	0.36	0.4	0.44	0.42	0.43	0.42	0.41	0.42	0.42	0.44	0.42	0.45	0.38	0.45	0.44	0.43	0.44	0.42	0.39
[truncated: 39 more columns]

## Sheet: TS6.Ultrametric Distance Matrix
Ultrametric Distances Matrix
	'HOCP00_950'	'LCP85_384'	'TUC01_39'	'TUC01_40'	'TUC01_41'	'TUC01_42'	'TUC01_43'	'TUC01_44'	'TUC01_45'	'TUC01_46'	'TUC01_47'	'TUC01_48'	'TUC01_49'	'TUC01_55'	'TUC01_56'	'TUC02_27'	'TUC02_29'	'TUC02_30'	'TUC02_31'	'TUC02_32'	'TUC02_34'	'TUC02_35'	'TUC02_36'	'TUC02_37'	'TUC02_38'	'TUC02_39'	'TUC02_40'	'TUC02_41'	'TUC02_42'	'TUC02_43'	'TUC02_44'	'TUC02_45'	'TUC02_46'	'TUC02_47'	'TUC02_48'	'TUC02_49'	'TUC02_50'	'TUC02_51'	'TUC02_52'	'TUC02_53'	'TUC02_54'	'TUC02_55'	'TUC02_56'	'TUC02_57'	'TUC02_58'	'TUC02_59'	'TUC02_60'	'TUC02_61'	'TUC02_62'
'HOCP00_950'	0
'LCP85_384'	0.43	0
'TUC01_39'	0.43	0.34	0
'TUC01_40'	0.42	0.43	0.43	0
'TUC01_41'	0.41	0.43	0.43	0.42	0
'TUC01_42'	0.42	0.43	0.43	0.35	0.42	0
'TUC01_43'	0.42	0.43	0.43	0.37	0.42	0.37	0
'TUC01_44'	0.42	0.43	0.43	0.37	0.42	0.37	0.25	0
'TUC01_45'	0.41	0.43	0.43	0.42	0.4	0.42	0.42	0.42	0
'TUC01_46'	0.41	0.43	0.43	0.42	0.34	0.42	0.42	0.42	0.4	0
'TUC01_47'	0.41	0.43	0.43	0.42	0.34	0.42	0.42	0.42	0.4	0.32	0
'TUC01_48'	0.38	0.43	0.43	0.42	0.41	0.42	0.42	0.42	0.41	0.41	0.41	0
'TUC01_49'	0.41	0.43	0.43	0.42	0.36	0.42	0.42	0.42	0.4	0.36	0.36	0.41	0
'TUC01_55'	0.41	0.43	0.43	0.42	0.36	0.42	0.42	0.42	0.4	0.36	0.36	0.41	0.31	0
'TUC01_56'	0.4	0.43	0.43	0.42	0.41	0.42	0.42	0.42	0.41	0.41	0.41	0.4	0.41	0.41	0
'TUC02_27'	0.47	0.47	0.47	0.47	0.47	0.47	0.47	0.47	0.47	0.47	0.47	0.47	0.47	0.47	0.47	0
'TUC02_29'	0.33	0.43	0.43	0.42	0.41	0.42	0.42	0.42	0.41	0.41	0.41	0.38	0.41	0.41	0.4	0.47	0
'TUC02_30'	0.4	0.43	0.43	0.42	0.41	0.42	0.42	0.42	0.41	0.41	0.41	0.4	0.41	0.41	0.38	0.47	0.4	0
'TUC02_31'	0.43	0.24	0.34	0.43	0.43	0.43	0.43	0.43	0.43	0.43	0.43	0.43	0.43	0.43	0.43	0.47	0.43	0.43	0
'TUC02_32'	0.41	0.43	0.43	0.42	0.4	0.42	0.42	0.42	0.39	0.4	0.4	0.41	0.4	0.4	0.41	0.47	0.41	0.41	0.43	0
'TUC02_34'	0.43	0.43	0.43	0.43	0.43	0.43	0.43	0.43	0.43	0.43	0.43	0.43	0.43	0.43	0.43	0.47	0.43	0.43	0.43	0.43	0
'TUC02_35'	0.41	0.43	0.43	0.42	0.34	0.42	0.42	0.42	0.4	0.25	0.32	0.41	0.36	0.36	0.41	0.47	0.41	0.41	0.43	0.4	0.43	0
'TUC02_36'	0.38	0.43	0.43	0.42	0.41	0.42	0.42	0.42	0.41	0.41	0.41	0.37	0.41	0.41	0.4	0.47	0.38	0.4	0.43	0.41	0.43	0.41	0
'TUC02_37'	0.43	0.34	0.33	0.43	0.43	0.43	0.43	0.43	0.43	0.43	0.43	0.43	0.43	0.43	0.43	0.47	0.43	0.43	0.34	0.43	0.43	0.43	0.43	0
'TUC02_38'	0.41	0.43	0.43	0.42	0.41	0.42	0.42	0.42	0.41	0.41	0.41	0.41	0.41	0.41	0.41	0.47	0.41	0.41	0.43	0.41	0.43	0.41	0.41	0.43	0
'TUC02_39'	0.41	0.43	0.43	0.42	0.4	0.42	0.42	0.42	0.38	0.4	0.4	0.41	0.4	0.4	0.41	0.47	0.41	0.41	0.43	0.39	0.43	0.4	0.41	0.43	0.41	0
'TUC02_40'	0.41	0.43	0.43	0.42	0.38	0.42	0.42	0.42	0.4	0.38	0.38	0.41	0.38	0.38	0.41	0.47	0.41	0.41	0.43	0.4	0.43	0.38	0.41	0.43	0.41	0.4	0
'TUC02_41'	0.43	0.41	0.41	0.43	0.43	0.43	0.43	0.43	0.43	0.43	0.43	0.43	0.43	0.43	0.43	0.47	0.43	0.43	0.41	0.43	0.43	0.43	0.43	0.41	0.43	0.43	0.43	0
'TUC02_42'	0.43	0.35	0.35	0.43	0.43	0.43	0.43	0.43	0.43	0.43	0.43	0.43	0.43	0.43	0.43	0.47	0.43	0.43	0.35	0.43	0.43	0.43	0.43	0.35	0.43	0.43	0.43	0.41	0
'TUC02_43'	0.41	0.43	0.43	0.42	0.41	0.42	0.42	0.42	0.41	0.41	0.41	0.41	0.41	0.41	0.41	0.47	0.41	0.41	0.43	0.41	0.43	0.41	0.41	0.43	0.35	0.41	0.41	0.43	0.43	0
'TUC02_44'	0.41	0.43	0.43	0.42	0.4	0.42	0.42	0.42	0.35	0.4	0.4	0.41	0.4	0.4	0.41	0.47	0.41	0.41	0.43	0.39	0.43	0.4	0.41	0.43	0.41	0.38	0.4	0.43	0.43	0.41	0
'TUC02_45'	0.4	0.43	0.43	0.42	0.41	0.42	0.42	0.42	0.41	0.41	0.41	0.4	0.41	0.41	0.38	0.47	0.4	0.37	0.43	0.41	0.43	0.41	0.4	0.43	0.41	0.41	0.41	0.43	0.43	0.41	0.41	0
'TUC02_46'	0.4	0.43	0.43	0.42	0.41	0.42	0.42	0.42	0.41	0.41	0.41	0.4	0.41	0.41	0.38	0.47	0.4	0.37	0.43	0.41	0.43	0.41	0.4	0.43	0.41	0.41	0.41	0.43	0.43	0.41	0.41	0.28	0
'TUC02_47'	0.4	0.43	0.43	0.42	0.41	0.42	0.42	0.42	0.41	0.41	0.41	0.4	0.41	0.41	0.38	0.47	0.4	0.37	0.43	0.41	0.43	0.41	0.4	0.43	0.41	0.41	0.41	0.43	0.43	0.41	0.41	0.28	0.27	0
'TUC02_48'	0.4	0.43	0.43	0.42	0.41	0.42	0.42	0.42	0.41	0.41	0.41	0.4	0.41	0.41	0.38	0.47	0.4	0.37	0.43	0.41	0.43	0.41	0.4	0.43	0.41	0.41	0.41	0.43	0.43	0.41	0.41	0.28	0.24	0.27	0
'TUC02_49'	0.4	0.43	0.43	0.42	0.41	0.42	0.42	0.42	0.41	0.41	0.41	0.4	0.41	0.41	0.38	0.47	0.4	0.37	0.43	0.41	0.43	0.41	0.4	0.43	0.41	0.41	0.41	0.43	0.43	0.41	0.41	0.28	0.27	0.23	0.27	0
'TUC02_50'	0.41	0.43	0.43	0.42	0.4	0.42	0.42	0.42	0.38	0.4	0.4	0.41	0.4	0.4	0.41	0.47	0.41	0.41	0.43	0.39	0.43	0.4	0.41	0.43	0.41	0.34	0.4	0.43	0.43	0.41	0.38	0.41	0.41	0.41	0.41	0.41	0
'TUC02_51'	0.43	0.35	0.35	0.43	0.43	0.43	0.43	0.43	0.43	0.43	0.43	0.43	0.43	0.43	0.43	0.47	0.43	0.43	0.35	0.43	0.43	0.43	0.43	0.35	0.43	0.43	0.43	0.41	0.24	0.43	0.43	0.43	0.43	0.43	0.43	0.43	0.43	0
'TUC02_52'	0.41	0.43	0.43	0.42	0.34	0.42	0.42	0.42	0.4	0.28	0.32	0.41	0.36	0.36	0.41	0.47	0.41	0.41	0.43	0.4	0.43	0.28	0.41	0.43	0.41	0.4	0.38	0.43	0.43	0.41	0.4	0.41	0.41	0.41	0.41	0.41	0.4	0.43	0
'TUC02_53'	0.43	0.41	0.41	0.43	0.43	0.43	0.43	0.43	0.43	0.43	0.43	0.43	0.43	0.43	0.43	0.47	0.43	0.43	0.41	0.43	0.43	0.43	0.43	0.41	0.43	0.43	0.43	0.32	0.41	0.43	0.43	0.43	0.43	0.43	0.43	0.43	0.43	0.41	0.43	0
'TUC02_54'	0.43	0.3	0.34	0.43	0.43	0.43	0.43	0.43	0.43	0.43	0.43	0.43	0.43	0.43	0.43	0.47	0.43	0.43	0.3	0.43	0.43	0.43	0.43	0.34	0.43	0.43	0.43	0.41	0.35	0.43	0.43	0.43	0.43	0.43	0.43	0.43	0.43	0.35	0.43	0.41	0
'TUC02_55'	0.4	0.43	0.43	0.42	0.41	0.42	0.42	0.42	0.41	0.41	0.41	0.4	0.41	0.41	0.38	0.47	0.4	0.32	0.43	0.41	0.43	0.41	0.4	0.43	0.41	0.41	0.41	0.43	0.43	0.41	0.41	0.37	0.37	0.37	0.37	0.37	0.41	0.43	0.41	0.43	0.43	0
'TUC02_56'	0.38	0.43	0.43	0.42	0.41	0.42	0.42	0.42	0.41	0.41	0.41	0.29	0.41	0.41	0.4	0.47	0.38	0.4	0.43	0.41	0.43	0.41	0.37	0.43	0.41	0.41	0.41	0.43	0.43	0.41	0.41	0.4	0.4	0.4	0.4	0.4	0.41	0.43	0.41	0.43	0.43	0.4	0
'TUC02_57'	0.43	0.39	0.39	0.43	0.43	0.43	0.43	0.43	0.43	0.43	0.43	0.43	0.43	0.43	0.43	0.47	0.43	0.43	0.39	0.43	0.43	0.43	0.43	0.39	0.43	0.43	0.43	0.41	0.39	0.43	0.43	0.43	0.43	0.43	0.43	0.43	0.43	0.39	0.43	0.41	0.39	0.43	0.43	0
'TUC02_58'	0.43	0.32	0.34	0.43	0.43	0.43	0.43	0.43	0.43	0.43	0.43	0.43	0.43	0.43	0.43	0.47	0.43	0.43	0.32	0.43	0.43	0.43	0.43	0.34	0.43	0.43	0.43	0.41	0.35	0.43	0.43	0.43	0.43	0.43	0.43	0.43	0.43	0.35	0.43	0.41	0.32	0.43	0.43	0.39	0
'TUC02_59'	0.33	0.43	0.43	0.42	0.41	0.42	0.42	0.42	0.41	0.41	0.41	0.38	0.41	0.41	0.4	0.47	0.33	0.4	0.43	0.41	0.43	0.41	0.38	0.43	0.41	0.41	0.41	0.43	0.43	0.41	0.41	0.4	0.4	0.4	0.4	0.4	0.41	0.43	0.41	0.43	0.43	0.4	0.38	0.43	0.43	0
'TUC02_60'	0.38	0.43	0.43	0.42	0.41	0.42	0.42	0.42	0.41	0.41	0.41	0.37	0.41	0.41	0.4	0.47	0.38	0.4	0.43	0.41	0.43	0.41	0.32	0.43	0.41	0.41	0.41	0.43	0.43	0.41	0.41	0.4	0.4	0.4	0.4	0.4	0.41	0.43	0.41	0.43	0.43	0.4	0.37	0.43	0.43	0.38	0
'TUC02_61'	0.38	0.43	0.43	0.42	0.41	0.42	0.42	0.42	0.41	0.41	0.41	0.37	0.41	0.41	0.4	0.47	0.38	0.4	0.43	0.41	0.43	0.41	0.34	0.43	0.41	0.41	0.41	0.43	0.43	0.41	0.41	0.4	0.4	0.4	0.4	0.4	0.41	0.43	0.41	0.43	0.43	0.4	0.37	0.43	0.43	0.38	0.34	0
'TUC02_62'	0.38	0.43	0.43	0.42	0.41	0.42	0.42	0.42	0.41	0.41	0.41	0.37	0.41	0.41	0.4	0.47	0.38	0.4	0.43	0.41	0.43	0.41	0.34	0.43	0.41	0.41	0.41	0.43	0.43	0.41	0.41	0.4	0.4	0.4	0.4	0.4	0.41	0.43	0.41	0.43	0.43	0.4	0.37	0.43	0.43	0.38	0.34	0.27	0
'TUC02_63'	0.43	0.39	0.39	0.43	0.43	0.43	0.43	0.43	0.43	0.43	0.43	0.43	0.43	0.43	0.43	0.47	0.43	0.43	0.39	0.43	0.43	0.43	0.43	0.39	0.43	0.43	0.43	0.41	0.39	0.43	0.43	0.43	0.43	0.43	0.43	0.43	0.43	0.39	0.43	0.41	0.39	0.43	0.43	0.36	0.39	0.43	0.43	0.43	0.43
'TUC02_64'	0.43	0.37	0.37	0.43	0.43	0.43	0.43	0.43	0.43	0.43	0.43	0.43	0.43	0.43	0.43	0.47	0.43	0.43	0.37	0.43	0.43	0.43	0.43	0.37	0.43	0.43	0.43	0.41	0.37	0.43	0.43	0.43	0.43	0.43	0.43	0.43	0.43	0.37	0.43	0.41	0.37	0.43	0.43	0.39	0.37	0.43	0.43	0.43	0.43
'TUC02_65'	0.43	0.37	0.37	0.43	0.43	0.43	0.43	0.43	0.43	0.43	0.43	0.43	0.43	0.43	0.43	0.47	0.43	0.43	0.37	0.43	0.43	0.43	0.43	0.37	0.43	0.43	0.43	0.41	0.37	0.43	0.43	0.43	0.43	0.43	0.43	0.43	0.43	0.37	0.43	0.41	0.37	0.43	0.43	0.39	0.37	0.43	0.43	0.43	0.43
'TUC02_67'	0.41	0.43	0.43	0.42	0.38	0.42	0.42	0.42	0.4	0.38	0.38	0.41	0.38	0.38	0.41	0.47	0.41	0.41	0.43	0.4	0.43	0.38	0.41	0.43	0.41	0.4	0.26	0.43	0.43	0.41	0.4	0.41	0.41	0.41	0.41	0.41	0.4	0.43	0.38	0.43	0.43	0.41	0.41	0.43	0.43	0.41	0.41	0.41	0.41
'TUC02_68'	0.41	0.43	0.43	0.42	0.38	0.42	0.42	0.42	0.4	0.38	0.38	0.41	0.38	0.38	0.41	0.47	0.41	0.41	0.43	0.4	0.43	0.38	0.41	0.43	0.41	0.4	0.25	0.43	0.43	0.41	0.4	0.41	0.41	0.41	0.41	0.41	0.4	0.43	0.38	0.43	0.43	0.41	0.41	0.43	0.43	0.41	0.41	0.41	0.41
'TUC02_69'	0.43	0.32	0.34	0.43	0.43	0.43	0.43	0.43	0.43	0.43	0.43	0.43	0.43	0.43	0.43	0.47	0.43	0.43	0.32	0.43	0.43	0.43	0.43	0.34	0.43	0.43	0.43	0.41	0.35	0.43	0.43	0.43	0.43	0.43	0.43	0.43	0.43	0.35	0.43	0.41	0.32	0.43	0.43	0.39	0.27	0.43	0.43	0.43	0.43
'TUC02_70'	0.43	0.41	0.41	0.43	0.43	0.43	0.43	0.43	0.43	0.43	0.43	0.43	0.43	0.43	0.43	0.47	0.43	0.43	0.41	0.43	0.43	0.43	0.43	0.41	0.43	0.43	0.43	0.29	0.41	0.43	0.43	0.43	0.43	0.43	0.43	0.43	0.43	0.41	0.43	0.32	0.41	0.43	0.43	0.41	0.41	0.43	0.43	0.43	0.43
'TUC02_71'	0.43	0.43	0.43	0.43	0.43	0.43	0.43	0.43	0.43	0.43	0.43	0.43	0.43	0.43	0.43	0.47	0.43	0.43	0.43	0.43	0.43	0.43	0.43	0.43	0.43	0.43	0.43	0.43	0.43	0.43	0.43	0.43	0.43	0.43	0.43	0.43	0.43	0.43	0.43	0.43	0.43	0.43	0.43	0.43	0.43	0.43	0.43	0.43	0.43
'TUC03_17'	0.43	0.35	0.35	0.43	0.43	0.43	0.43	0.43	0.43	0.43	0.43	0.43	0.43	0.43	0.43	0.47	0.43	0.43	0.35	0.43	0.43	0.43	0.43	0.35	0.43	0.43	0.43	0.41	0.33	0.43	0.43	0.43	0.43	0.43	0.43	0.43	0.43	0.33	0.43	0.41	0.35	0.43	0.43	0.39	0.35	0.43	0.43	0.43	0.43
'TUC03_18'	0.43	0.43	0.43	0.43	0.43	0.43	0.43	0.43	0.43	0.43	0.43	0.43	0.43	0.43	0.43	0.47	0.43	0.43	0.43	0.43	0.36	0.43	0.43	0.43	0.43	0.43	0.43	0.43	0.43	0.43	0.43	0.43	0.43	0.43	0.43	0.43	0.43	0.43	0.43	0.43	0.43	0.43	0.43	0.43	0.43	0.43	0.43	0.43	0.43
'TUC03_19'	0.43	0.36	0.36	0.43	0.43	0.43	0.43	0.43	0.43	0.43	0.43	0.43	0.43	0.43	0.43	0.47	0.43	0.43	0.36	0.43	0.43	0.43	0.43	0.36	0.43	0.43	0.43	0.41	0.36	0.43	0.43	0.43	0.43	0.43	0.43	0.43	0.43	0.36	0.43	0.41	0.36	0.43	0.43	0.39	0.36	0.43	0.43	0.43	0.43
'TUC03_20'	0.42	0.43	0.43	0.35	0.42	0.34	0.37	0.37	0.42	0.42	0.42	0.42	0.42	0.42	0.42	0.47	0.42	0.42	0.43	0.42	0.43	0.42	0.42	0.43	0.42	0.42	0.42	0.43	0.43	0.42	0.42	0.42	0.42	0.42	0.42	0.42	0.42	0.43	0.42	0.43	0.43	0.42	0.42	0.43	0.43	0.42	0.42	0.42	0.42
'TUC03_21'	0.43	0.43	0.43	0.43	0.43	0.43	0.43	0.43	0.43	0.43	0.43	0.43	0.43	0.43	0.43	0.47	0.43	0.43	0.43	0.43	0.36	0.43	0.43	0.43	0.43	0.43	0.43	0.43	0.43	0.43	0.43	0.43	0.43	0.43	0.43	0.43	0.43	0.43	0.43	0.43	0.43	0.43	0.43	0.43	0.43	0.43	0.43	0.43	0.43
'TUC03_22'	0.43	0.43	0.43	0.43	0.43	0.43	0.43	0.43	0.43	0.43	0.43	0.43	0.43	0.43	0.43	0.47	0.43	0.43	0.43	0.43	0.36	0.43	0.43	0.43	0.43	0.43	0.43	0.43	0.43	0.43	0.43	0.43	0.43	0.43	0.43	0.43	0.43	0.43	0.43	0.43	0.43	0.43	0.43	0.43	0.43	0.43	0.43	0.43	0.43
'TUC03_23'	0.42	0.43	0.43	0.42	0.42	0.42	0.42	0.42	0.42	0.42	0.42	0.42	0.42	0.42	0.42	0.47	0.42	0.42	0.43	0.42	0.43	0.42	0.42	0.43	0.42	0.42	0.42	0.43	0.43	0.42	0.42	0.42	0.42	0.42	0.42	0.42	0.42	0.43	0.42	0.43	0.43	0.42	0.42	0.43	0.43	0.42	0.42	0.42	0.42
'TUC03_24'	0.43	0.43	0.43	0.43	0.43	0.43	0.43	0.43	0.43	0.43	0.43	0.43	0.43	0.43	0.43	0.47	0.43	0.43	0.43	0.43	0.36	0.43	0.43	0.43	0.43	0.43	0.43	0.43	0.43	0.43	0.43	0.43	0.43	0.43	0.43	0.43	0.43	0.43	0.43	0.43	0.43	0.43	0.43	0.43	0.43	0.43	0.43	0.43	0.43
'TUC03_25'	0.43	0.39	0.39	0.43	0.43	0.43	0.43	0.43	0.43	0.43	0.43	0.43	0.43	0.43	0.43	0.47	0.43	0.43	0.39	0.43	0.43	0.43	0.43	0.39	0.43	0.43	0.43	0.41	0.39	0.43	0.43	0.43	0.43	0.43	0.43	0.43	0.43	0.39	0.43	0.41	0.39	0.43	0.43	0.36	0.39	0.43	0.43	0.43	0.43
'TUC03_26'	0.43	0.43	0.43	0.43	0.43	0.43	0.43	0.43	0.43	0.43	0.43	0.43	0.43	0.43	0.43	0.47	0.43	0.43	0.43	0.43	0.38	0.43	0.43	0.43	0.43	0.43	0.43	0.43	0.43	0.43	0.43	0.43	0.43	0.43	0.43	0.43	0.43	0.43	0.43	0.43	0.43	0.43	0.43	0.43	0.43	0.43	0.43	0.43	0.43
'TUC03_27'	0.41	0.43	0.43	0.42	0.34	0.42	0.42	0.42	0.4	0.32	0.26	0.41	0.36	0.36	0.41	0.47	0.41	0.41	0.43	0.4	0.43	0.32	0.41	0.43	0.41	0.4	0.38	0.43	0.43	0.41	0.4	0.41	0.41	0.41	0.41	0.41	0.4	0.43	0.32	0.43	0.43	0.41	0.41	0.43	0.43	0.41	0.41	0.41	0.41
'TUC03_28'	0.41	0.43	0.43	0.42	0.41	0.42	0.42	0.42	0.41	0.41	0.41	0.41	0.41	0.41	0.41	0.47	0.41	0.41	0.43	0.41	0.43	0.41	0.41	0.43	0.38	0.41	0.41	0.43	0.43	0.38	0.41	0.41	0.41	0.41	0.41	0.41	0.41	0.43	0.41	0.43	0.43	0.41	0.41	0.43	0.43	0.41	0.41	0.41	0.41
'TUC03_29'	0.42	0.43	0.43	0.42	0.42	0.42	0.42	0.42	0.42	0.42	0.42	0.42	0.42	0.42	0.42	0.47	0.42	0.42	0.43	0.42	0.43	0.42	0.42	0.43	0.42	0.42	0.42	0.43	0.43	0.42	0.42	0.42	0.42	0.42	0.42	0.42	0.42	0.43	0.42	0.43	0.43	0.42	0.42	0.43	0.43	0.42	0.42	0.42	0.42
'TUC03_30'	0.43	0.37	0.37	0.43	0.43	0.43	0.43	0.43	0.43	0.43	0.43	0.43	0.43	0.43	0.43	0.47	0.43	0.43	0.37	0.43	0.43	0.43	0.43	0.37	0.43	0.43	0.43	0.41	0.37	0.43	0.43	0.43	0.43	0.43	0.43	0.43	0.43	0.37	0.43	0.41	0.37	0.43	0.43	0.39	0.37	0.43	0.43	0.43	0.43
'TUC03_31'	0.43	0.41	0.41	0.43	0.43	0.43	0.43	0.43	0.43	0.43	0.43	0.43	0.43	0.43	0.43	0.47	0.43	0.43	0.41	0.43	0.43	0.43	0.43	0.41	0.43	0.43	0.43	0.32	0.41	0.43	0.43	0.43	0.43	0.43	0.43	0.43	0.43	0.41	0.43	0.3	0.41	0.43	0.43	0.41	0.41	0.43	0.43	0.43	0.43
'TUC03_32'	0.44	0.44	0.44	0.44	0.44	0.44	0.44	0.44	0.44	0.44	0.44	0.44	0.44	0.44	0.44	0.47	0.44	0.44	0.44	0.44	0.44	0.44	0.44	0.44	0.44	0.44	0.44	0.44	0.44	0.44	0.44	0.44	0.44	0.44	0.44	0.44	0.44	0.44	0.44	0.44	0.44	0.44	0.44	0.44	0.44	0.44	0.44	0.44	0.44
'TUC03_33'	0.43	0.41	0.41	0.43	0.43	0.43	0.43	0.43	0.43	0.43	0.43	0.43	0.43	0.43	0.43	0.47	0.43	0.43	0.41	0.43	0.43	0.43	0.43	0.41	0.43	0.43	0.43	0.35	0.41	0.43	0.43	0.43	0.43	0.43	0.43	0.43	0.43	0.41	0.43	0.35	0.41	0.43	0.43	0.41	0.41	0.43	0.43	0.43	0.43
'TUC03_34'	0.42	0.43	0.43	0.42	0.42	0.42	0.42	0.42	0.42	0.42	0.42	0.42	0.42	0.42	0.42	0.47	0.42	0.42	0.43	0.42	0.43	0.42	0.42	0.43	0.42	0.42	0.42	0.43	0.43	0.42	0.42	0.42	0.42	0.42	0.42	0.42	0.42	0.43	0.42	0.43	0.43	0.42	0.42	0.43	0.43	0.42	0.42	0.42	0.42
'TUC03_35'	0.41	0.43	0.43	0.42	0.41	0.42	0.42	0.42	0.41	0.41	0.41	0.41	0.41	0.41	0.41	0.47	0.41	0.41	0.43	0.41	0.43	0.41	0.41	0.43	0.38	0.41	0.41	0.43	0.43	0.38	0.41	0.41	0.41	0.41	0.41	0.41	0.41	0.43	0.41	0.43	0.43	0.41	0.41	0.43	0.43	0.41	0.41	0.41	0.41
'TUC03_36'	0.42	0.43	0.43	0.37	0.42	0.37	0.34	0.34	0.42	0.42	0.42	0.42	0.42	0.42	0.42	0.47	0.42	0.42	0.43	0.42	0.43	0.42	0.42	0.43	0.42	0.42	0.42	0.43	0.43	0.42	0.42	0.42	0.42	0.42	0.42	0.42	0.42	0.43	0.42	0.43	0.43	0.42	0.42	0.43	0.43	0.42	0.42	0.42	0.42
'TUC03_37'	0.43	0.41	0.41	0.43	0.43	0.43	0.43	0.43	0.43	0.43	0.43	0.43	0.43	0.43	0.43	0.47	0.43	0.43	0.41	0.43	0.43	0.43	0.43	0.41	0.43	0.43	0.43	0.35	0.41	0.43	0.43	0.43	0.43	0.43	0.43	0.43	0.43	0.41	0.43	0.35	0.41	0.43	0.43	0.41	0.41	0.43	0.43	0.43	0.43
'TUC03_39'	0.43	0.39	0.39	0.43	0.43	0.43	0.43	0.43	0.43	0.43	0.43	0.43	0.43	0.43	0.43	0.47	0.43	0.43	0.39	0.43	0.43	0.43	0.43	0.39	0.43	0.43	0.43	0.41	0.39	0.43	0.43	0.43	0.43	0.43	0.43	0.43	0.43	0.39	0.43	0.41	0.39	0.43	0.43	0.36	0.39	0.43	0.43	0.43	0.43
'TUC03_43'	0.4	0.43	0.43	0.42	0.41	0.42	0.42	0.42	0.41	0.41	0.41	0.4	0.41	0.41	0.36	0.47	0.4	0.38	0.43	0.41	0.43	0.41	0.4	0.43	0.41	0.41	0.41	0.43	0.43	0.41	0.41	0.38	0.38	0.38	0.38	0.38	0.41	0.43	0.41	0.43	0.43	0.38	0.4	0.43	0.43	0.4	0.4	0.4	0.4
'TUC04_1'	0.43	0.43	0.43	0.43	0.43	0.43	0.43	0.43	0.43	0.43	0.43	0.43	0.43	0.43	0.43	0.47	0.43	0.43	0.43	0.43	0.34	0.43	0.43	0.43	0.43	0.43	0.43	0.43	0.43	0.43	0.43	0.43	0.43	0.43	0.43	0.43	0.43	0.43	0.43	0.43	0.43	0.43	0.43	0.43	0.43	0.43	0.43	0.43	0.43
'TUC04_2'	0.42	0.43	0.43	0.42	0.42	0.42	0.42	0.42	0.42	0.42	0.42	0.42	0.42	0.42	0.42	0.47	0.42	0.42	0.43	0.42	0.43	0.42	0.42	0.43	0.42	0.42	0.42	0.43	0.43	0.42	0.42	0.42	0.42	0.42	0.42	0.42	0.42	0.43	0.42	0.43	0.43	0.42	0.42	0.43	0.43	0.42	0.42	0.42	0.42
'TUC04_3'	0.43	0.43	0.43	0.43	0.43	0.43	0.43	0.43	0.43	0.43	0.43	0.43	0.43	0.43	0.43	0.47	0.43	0.43	0.43	0.43	0.36	0.43	0.43	0.43	0.43	0.43	0.43	0.43	0.43	0.43	0.43	0.43	0.43	0.43	0.43	0.43	0.43	0.43	0.43	0.43	0.43	0.43	0.43	0.43	0.43	0.43	0.43	0.43	0.43
'TUC04_4'	0.43	0.41	0.41	0.43	0.43	0.43	0.43	0.43	0.43	0.43	0.43	0.43	0.43	0.43	0.43	0.47	0.43	0.43	0.41	0.43	0.43	0.43	0.43	0.41	0.43	0.43	0.43	0.35	0.41	0.43	0.43	0.43	0.43	0.43	0.43	0.43	0.43	0.41	0.43	0.35	0.41	0.43	0.43	0.41	0.41	0.43	0.43	0.43	0.43
'TUC04_5'	0.4	0.43	0.43	0.42	0.41	0.42	0.42	0.42	0.41	0.41	0.41	0.4	0.41	0.41	0.33	0.47	0.4	0.38	0.43	0.41	0.43	0.41	0.4	0.43	0.41	0.41	0.41	0.43	0.43	0.41	0.41	0.38	0.38	0.38	0.38	0.38	0.41	0.43	0.41	0.43	0.43	0.38	0.4	0.43	0.43	0.4	0.4	0.4	0.4
'TUC04_6'	0.42	0.43	0.43	0.37	0.42	0.37	0.34	0.34	0.42	0.42	0.42	0.42	0.42	0.42	0.42	0.47	0.42	0.42	0.43	0.42	0.43	0.42	0.42	0.43	0.42	0.42	0.42	0.43	0.43	0.42	0.42	0.42	0.42	0.42	0.42	0.42	0.42	0.43	0.42	0.43	0.43	0.42	0.42	0.43	0.43	0.42	0.42	0.42	0.42
'TUC04_7'	0.43	0.43	0.43	0.43	0.43	0.43	0.43	0.43	0.43	0.43	0.43	0.43	0.43	0.43	0.43	0.47	0.43	0.43	0.43	0.43	0.36	0.43	0.43	0.43	0.43	0.43	0.43	0.43	0.43	0.43	0.43	0.43	0.43	0.43	0.43	0.43	0.43	0.43	0.43	0.43	0.43	0.43	0.43	0.43	0.43	0.43	0.43	0.43	0.43
'TUC77_42'	0.43	0.43	0.43	0.43	0.43	0.43	0.43	0.43	0.43	0.43	0.43	0.43	0.43	0.43	0.43	0.47	0.43	0.43	0.43	0.43	0.36	0.43	0.43	0.43	0.43	0.43	0.43	0.43	0.43	0.43	0.43	0.43	0.43	0.43	0.43	0.43	0.43	0.43	0.43	0.43	0.43	0.43	0.43	0.43	0.43	0.43	0.43	0.43	0.43
[truncated: 39 more columns]
